# Supplementary material for: Causal role of immune cells in chronic periodontitis: a bidirectional Mendelian randomization study
Source: BMC Oral Health. 2024 Jul 16;24:806. doi: 10.1186/s12903-024-04592-0 (PMC11253491; doi:10.1186/s12903-024-04592-0)
Supplement: Supplementary file 1 — Supplementary Material 1. [file 12903_2024_4592_MOESM1_ESM.xlsx]

## Sheet: S0
Supplementary Table List
Table S1: Data Source
Table S2: Details of the Immunophenotypes Instrumental Variable (Excluding SNPs with F-statistic less than 10)
Table S3: Details of the Periodontitis Instrumental Variable (Excluding SNPs with F-statistic less than 10)
Table S4: Complete Results for Immunocytes as Exposure and Periodontitis as Outcome
Table S5: Complete Results for Periodontitis as Exposure, Immunophenotypes as Outcome
Table S6: Immunophenotypes as Exposure, Periodontitis as Outcome with Positive IVW Extraction and FDR Correction
Table S7: Periodontitis as Exposure, Immunophenotypes as Outcome with Positive IVW Extraction and FDR Correction

## Sheet: S1
Table S1: Data Source
PMID	Exposure or outcome	ID	Website	Download	Number of cases	Number of controls	Consortium	Set Parameters
-	Chronic periodontitis	K11_PERIODON_CHRON	https://risteys.finregistry.fi/endpoints/K11_PERIODON_CHRON	https://storage.googleapis.com/finngen-public-data-r9/summary_stats/finngen_R9_K11_PERIODON_CHRON.gz	4434 individuals	259234 controls	Finngen	P<5E06,R2：0.001,LD：10000kb（When a P-value of <5E-08 is chosen, only one valid SNP is extracted. If only one SNP is used, then the main analysis method for MR is just the 'Wald ratio' estimate; the threshold is relaxed.）
32929287	Immune Cells	GCST0001391 to GCST0002121	https://www.ebi.ac.uk/gwas/publications/32929287	-	-	-	-	P<1E05,R2：0.001,LD：10000kb
The MR analysis was conducted using R (version 4.3.1) along with the R package "Two Sample MR" (version 0.5.7)
MR-PRESSO:NbDistribution = 10,000

## Sheet: S2
Table S2: Details of the Immunophenotypes Instrumental Variable (Excluding SNPs with F-statistic less than 10)
*The proportion of variance explained by instrumental variables was calculated as R2 = 2 * Beta2 * EAF * (1-EAF) / (2 * Beta2 * EAF * (1-EAF) + SE2 * 2 * N * EAF * (1-EAF))
**F-statistics were calculated as F = R2 * (N - 1 - k) / ((1-R2) * k), where R2 is the proportion of variance explained in the instrument, k is the number of SNPs included in the instrument.
EXPOSURE	SNP	OA	EA	BETA	EAF	N	SE	P	ID	R2	F	Average_R2	Average_F
IgD+ B cell %B cell	rs10226722	T	C	0.1184	0.6006	3658	0.0256	3.74598e-06	GCST90001391	0.00581363	21.3789	0.103593	24.7444
IgD+ B cell %B cell	rs11068290	C	T	0.3904	0.0231	3658	0.08097	1.42455e-06	GCST90001391	0.00631504	23.2345	0.103593	24.7444
IgD+ B cell %B cell	rs11616703	G	T	-0.4199	0.0171	3658	0.09432	8.51273e-06	GCST90001391	0.00538882	19.8083	0.103593	24.7444
IgD+ B cell %B cell	rs12204136	T	C	0.2426	0.0522	3658	0.05485	9.73525e-06	GCST90001391	0.00531947	19.552	0.103593	24.7444
IgD+ B cell %B cell	rs138919897	A	G	1.402	0.0019	3658	0.2997	2.89671e-06	GCST90001391	0.00594687	21.8718	0.103593	24.7444
IgD+ B cell %B cell	rs140191306	C	T	0.4421	0.0179	3658	0.09364	2.34373e-06	GCST90001391	0.0060567	22.2782	0.103593	24.7444
IgD+ B cell %B cell	rs148496020	T	A	-0.4088	0.0193	3658	0.08921	4.59569e-06	GCST90001391	0.00570775	20.9873	0.103593	24.7444
IgD+ B cell %B cell	rs17405603	A	T	0.1542	0.284	3658	0.02757	2.23133e-08	GCST90001391	0.00847917	31.2649	0.103593	24.7444
IgD+ B cell %B cell	rs2450220	C	T	-0.152	0.816	3658	0.03167	1.59066e-06	GCST90001391	0.00625779	23.0226	0.103593	24.7444
IgD+ B cell %B cell	rs4691917	A	G	0.9378	0.9956	3658	0.1877	5.84496e-07	GCST90001391	0.00677789	24.9491	0.103593	24.7444
IgD+ B cell %B cell	rs56209800	A	T	-0.2355	0.0547	3658	0.05263	7.65422e-06	GCST90001391	0.00544378	20.0114	0.103593	24.7444
IgD+ B cell %B cell	rs62057183	C	T	0.1273	0.2508	3658	0.02872	9.31678e-06	GCST90001391	0.00534217	19.6359	0.103593	24.7444
IgD+ B cell %B cell	rs72757888	C	T	0.5864	0.01	3658	0.1201	1.04697e-06	GCST90001391	0.00647496	23.8267	0.103593	24.7444
IgD+ B cell %B cell	rs72952600	C	G	0.49	0.0142	3658	0.1045	2.7455e-06	GCST90001391	0.00597466	21.9747	0.103593	24.7444
IgD+ B cell %B cell	rs73426855	C	T	0.174	0.8529	3658	0.03482	5.81904e-07	GCST90001391	0.0067802	24.9576	0.103593	24.7444
IgD+ B cell %B cell	rs7597061	T	G	0.1829	0.0998	3658	0.04129	9.43888e-06	GCST90001391	0.00533544	19.611	0.103593	24.7444
IgD+ B cell %B cell	rs9265870	A	G	0.1454	0.4718	3658	0.03049	1.85348e-06	GCST90001391	0.00617844	22.7288	0.103593	24.7444
IgD+ CD38+ B cell Absolute Count	rs10265656	A	G	-0.2229	0.9375	3656	0.04923	5.96215e-06	GCST90001392	0.00557604	20.4891	0.194037	28.1446
IgD+ CD38+ B cell Absolute Count	rs10821937	C	T	-0.1118	0.6458	3656	0.02511	8.49121e-06	GCST90001392	0.00539306	19.8131	0.194037	28.1446
IgD+ CD38+ B cell Absolute Count	rs11068290	C	T	0.3555	0.0231	3656	0.07815	5.39157e-06	GCST90001392	0.00562813	20.6816	0.194037	28.1446
IgD+ CD38+ B cell Absolute Count	rs11159480	G	T	-0.1526	0.8166	3656	0.0323	2.3073e-06	GCST90001392	0.00606812	22.3083	0.194037	28.1446
IgD+ CD38+ B cell Absolute Count	rs113965271	G	C	-0.3262	0.0286	3656	0.07211	6.07838e-06	GCST90001392	0.00556604	20.4522	0.194037	28.1446
IgD+ CD38+ B cell Absolute Count	rs116104104	C	T	5.387	0.0004	3656	1.184	5.3689e-06	GCST90001392	0.00563031	20.6896	0.194037	28.1446
IgD+ CD38+ B cell Absolute Count	rs116285595	C	T	0.6503	0.0068	3656	0.1415	4.31175e-06	GCST90001392	0.0057439	21.1095	0.194037	28.1446
IgD+ CD38+ B cell Absolute Count	rs117772462	T	A	-0.4238	0.0159	3656	0.09514	8.40936e-06	GCST90001392	0.00539807	19.8316	0.194037	28.1446
IgD+ CD38+ B cell Absolute Count	rs118090735	T	G	1.518	0.0011	3656	0.3399	7.96884e-06	GCST90001392	0.0054259	19.9344	0.194037	28.1446
IgD+ CD38+ B cell Absolute Count	rs12036556	C	T	0.3487	0.0265	3656	0.07421	2.61659e-06	GCST90001392	0.00600286	22.0669	0.194037	28.1446
IgD+ CD38+ B cell Absolute Count	rs12939565	A	T	-0.1364	0.4267	3656	0.02672	3.31161e-07	GCST90001392	0.00707726	26.0446	0.194037	28.1446
IgD+ CD38+ B cell Absolute Count	rs1294253	T	C	-0.1382	0.7254	3656	0.02658	1.99935e-07	GCST90001392	0.00734007	27.019	0.194037	28.1446
IgD+ CD38+ B cell Absolute Count	rs140380950	T	C	-0.3568	0.0368	3656	0.06296	1.45243e-08	GCST90001392	0.00870795	32.0983	0.194037	28.1446
IgD+ CD38+ B cell Absolute Count	rs143397127	T	C	-0.4626	0.0157	3656	0.09576	1.35967e-06	GCST90001392	0.00634269	23.3241	0.194037	28.1446
IgD+ CD38+ B cell Absolute Count	rs146959444	T	C	1.249	0.0023	3656	0.2574	1.21995e-06	GCST90001392	0.00639902	23.5326	0.194037	28.1446
IgD+ CD38+ B cell Absolute Count	rs16868356	T	C	0.4146	0.0198	3656	0.08532	1.1777e-06	GCST90001392	0.00641734	23.6004	0.194037	28.1446
IgD+ CD38+ B cell Absolute Count	rs1695681	C	A	-0.1256	0.5309	3656	0.02413	1.93852e-07	GCST90001392	0.00735617	27.0786	0.194037	28.1446
IgD+ CD38+ B cell Absolute Count	rs1919856	A	G	0.1675	0.108	3656	0.03766	8.67987e-06	GCST90001392	0.0053817	19.7711	0.194037	28.1446
IgD+ CD38+ B cell Absolute Count	rs2395904	T	G	-0.1279	0.2657	3656	0.02666	1.60699e-06	GCST90001392	0.00625589	23.0029	0.194037	28.1446
IgD+ CD38+ B cell Absolute Count	rs374727947	T	G	0.6111	0.0098	3656	0.1307	2.93105e-06	GCST90001392	0.00594399	21.8492	0.194037	28.1446
IgD+ CD38+ B cell Absolute Count	rs61878035	G	A	0.1453	0.1886	3656	0.03068	2.17994e-06	GCST90001392	0.00609759	22.4173	0.194037	28.1446
IgD+ CD38+ B cell Absolute Count	rs7169431	A	G	-0.2007	0.9219	3656	0.04408	5.28648e-06	GCST90001392	0.00563832	20.7192	0.194037	28.1446
IgD+ CD38+ B cell Absolute Count	rs733555	G	T	-0.1396	0.2637	3656	0.02714	2.69381e-07	GCST90001392	0.00718478	26.4432	0.194037	28.1446
IgD+ CD38+ B cell Absolute Count	rs76112278	G	A	-0.4579	0.0194	3656	0.08605	1.03014e-07	GCST90001392	0.00768569	28.301	0.194037	28.1446
IgD+ CD38+ B cell Absolute Count	rs76608654	T	C	0.2489	0.0494	3656	0.05423	4.43861e-06	GCST90001392	0.00572887	21.0539	0.194037	28.1446
IgD+ CD38+ B cell Absolute Count	rs76660971	G	A	-0.1264	0.2299	3656	0.02828	7.83697e-06	GCST90001392	0.00543454	19.9663	0.194037	28.1446
IgD+ CD38+ B cell Absolute Count	rs7667070	T	C	-0.2956	0.0361	3656	0.06254	2.28338e-06	GCST90001392	0.00607353	22.3283	0.194037	28.1446
IgD+ CD38+ B cell Absolute Count	rs78188887	A	G	1.533	0.0014	3656	0.3206	1.73854e-06	GCST90001392	0.00621503	22.8518	0.194037	28.1446
IgD+ CD38+ B cell Absolute Count	rs78658073	G	A	1.665	0.001	3656	0.362	4.23613e-06	GCST90001392	0.00575307	21.1433	0.194037	28.1446
IgD+ CD38+ B cell Absolute Count	rs794185	T	C	-0.1116	0.3362	3656	0.02511	8.81193e-06	GCST90001392	0.00537389	19.7423	0.194037	28.1446
IgD+ CD38+ B cell Absolute Count	rs80330977	G	A	-0.2576	0.0814	3656	0.04422	5.69697e-09	GCST90001392	0.00919677	33.9169	0.194037	28.1446
IgD+ CD38dim B cell %B cell	rs2301101	T	G	-0.187	0.1097	3657	0.03994	2.84058e-06	GCST90001393	0.00595863	21.9094	0.102489	24.444
IgD+ CD38dim B cell %B cell	rs329966	A	G	-0.1265	0.5425	3657	0.02461	2.74465e-07	GCST90001393	0.00717309	26.4071	0.102489	24.444
IgD+ CD38dim B cell %B cell	rs34157595	T	C	0.1327	0.3154	3657	0.02673	6.88927e-07	GCST90001393	0.00669425	24.6324	0.102489	24.444
IgD+ CD38dim B cell %B cell	rs4811007	A	G	0.1261	0.4837	3657	0.02461	2.99227e-07	GCST90001393	0.00712812	26.2403	0.102489	24.444
IgD+ CD38dim B cell %B cell	rs546147740	T	C	0.763	0.0051	3657	0.1665	4.59268e-06	GCST90001393	0.00570964	20.9886	0.102489	24.444
IgD+ CD38dim B cell %B cell	rs60521331	G	A	0.1107	0.5022	3657	0.02463	6.97274e-06	GCST90001393	0.0054935	20.1897	0.102489	24.444
IgD+ CD38dim B cell %B cell	rs61912200	T	A	1.216	0.0022	3657	0.2655	4.64892e-06	GCST90001393	0.00570334	20.9653	0.102489	24.444
IgD+ CD38dim B cell %B cell	rs62488766	A	G	-0.3635	0.0283	3657	0.08066	6.58837e-06	GCST90001393	0.00552284	20.2981	0.102489	24.444
IgD+ CD38dim B cell %B cell	rs6835759	A	G	0.1189	0.4701	3657	0.02486	1.72884e-06	GCST90001393	0.00621625	22.8625	0.102489	24.444
IgD+ CD38dim B cell %B cell	rs6998850	A	G	0.1204	0.3018	3657	0.02683	7.20591e-06	GCST90001393	0.00547648	20.1268	0.102489	24.444
IgD+ CD38dim B cell %B cell	rs73909843	T	C	0.2092	0.0764	3657	0.0466	7.14675e-06	GCST90001393	0.00548075	20.1425	0.102489	24.444
IgD+ CD38dim B cell %B cell	rs75766272	C	T	0.3861	0.0201	3657	0.08587	6.91359e-06	GCST90001393	0.00549791	20.2059	0.102489	24.444
IgD+ CD38dim B cell %B cell	rs7595353	T	C	-0.1211	0.3054	3657	0.02671	5.79093e-06	GCST90001393	0.00558961	20.5448	0.102489	24.444
IgD+ CD38dim B cell %B cell	rs78269238	C	T	-0.2771	0.0582	3657	0.05349	2.21402e-07	GCST90001393	0.00728497	26.8219	0.102489	24.444
IgD+ CD38dim B cell %B cell	rs78958229	C	T	0.2934	0.044	3657	0.0591	6.889e-07	GCST90001393	0.00669427	24.6325	0.102489	24.444
IgD+ CD38dim B cell %B cell	rs9459562	G	C	0.1101	0.4346	3657	0.02478	8.86722e-06	GCST90001393	0.00536919	19.7303	0.102489	24.444
IgD+ CD38dim B cell %B cell	rs9865821	C	A	0.115	0.6459	3657	0.02558	6.93415e-06	GCST90001393	0.00549637	20.2003	0.102489	24.444
IgD+ CD38dim B cell Absolute Count	rs115150472	C	T	2.534	0.0004	3656	0.5718	9.3528e-06	GCST90001394	0.00534308	19.6285	0.157717	26.1357
IgD+ CD38dim B cell Absolute Count	rs115951641	A	T	0.2476	0.049	3656	0.05577	9.00999e-06	GCST90001394	0.00536239	19.6998	0.157717	26.1357
IgD+ CD38dim B cell Absolute Count	rs116851238	C	T	-0.4319	0.0176	3656	0.08996	1.57857e-06	GCST90001394	0.00626516	23.0372	0.157717	26.1357
IgD+ CD38dim B cell Absolute Count	rs117518951	T	C	0.2458	0.049	3656	0.0546	6.73704e-06	GCST90001394	0.00551279	20.2554	0.157717	26.1357
IgD+ CD38dim B cell Absolute Count	rs12197153	G	A	2.216	0.0007	3656	0.4431	5.69957e-07	GCST90001394	0.00679468	24.9976	0.157717	26.1357
IgD+ CD38dim B cell Absolute Count	rs12799241	G	A	0.13	0.2619	3656	0.0273	1.91774e-06	GCST90001394	0.0061641	22.6633	0.157717	26.1357
IgD+ CD38dim B cell Absolute Count	rs12906621	G	A	0.1764	0.1091	3656	0.03817	3.81103e-06	GCST90001394	0.00580787	21.3459	0.157717	26.1357
IgD+ CD38dim B cell Absolute Count	rs141880653	C	T	1.849	0.001	3656	0.3979	3.36967e-06	GCST90001394	0.00587168	21.5818	0.157717	26.1357
IgD+ CD38dim B cell Absolute Count	rs143135741	A	G	0.3801	0.0208	3656	0.0836	5.45063e-06	GCST90001394	0.00562248	20.6607	0.157717	26.1357
IgD+ CD38dim B cell Absolute Count	rs143176410	G	C	1.912	0.001	3656	0.3929	1.13662e-06	GCST90001394	0.00643578	23.6687	0.157717	26.1357
IgD+ CD38dim B cell Absolute Count	rs143397127	T	C	-0.4549	0.0157	3656	0.09626	2.29276e-06	GCST90001394	0.0060714	22.3204	0.157717	26.1357
IgD+ CD38dim B cell Absolute Count	rs147207149	A	G	0.6732	0.0075	3656	0.1407	1.71287e-06	GCST90001394	0.00622276	22.8803	0.157717	26.1357
IgD+ CD38dim B cell Absolute Count	rs150663332	C	T	-0.1942	0.084	3656	0.0428	5.69566e-06	GCST90001394	0.00559972	20.5766	0.157717	26.1357
IgD+ CD38dim B cell Absolute Count	rs1510970	G	A	-0.1966	0.087	3656	0.04234	3.42783e-06	GCST90001394	0.00586281	21.549	0.157717	26.1357
IgD+ CD38dim B cell Absolute Count	rs17056318	T	C	-0.2225	0.081	3656	0.04431	5.12856e-07	GCST90001394	0.0068496	25.2011	0.157717	26.1357
IgD+ CD38dim B cell Absolute Count	rs186803809	C	G	0.327	0.028	3656	0.07351	8.65226e-06	GCST90001394	0.00538334	19.7772	0.157717	26.1357
IgD+ CD38dim B cell Absolute Count	rs2395904	T	G	-0.1253	0.2657	3656	0.0268	2.9342e-06	GCST90001394	0.00594343	21.8472	0.157717	26.1357
IgD+ CD38dim B cell Absolute Count	rs283340	T	C	0.1175	0.5621	3656	0.02409	1.07416e-06	GCST90001394	0.00646516	23.7774	0.157717	26.1357
IgD+ CD38dim B cell Absolute Count	rs34764986	T	C	-0.2175	0.0699	3656	0.04671	3.21801e-06	GCST90001394	0.00589555	21.6701	0.157717	26.1357
IgD+ CD38dim B cell Absolute Count	rs4792571	G	T	0.1093	0.4699	3656	0.02377	4.26089e-06	GCST90001394	0.00575005	21.1322	0.157717	26.1357
IgD+ CD38dim B cell Absolute Count	rs62067029	A	T	-0.1486	0.4148	3656	0.02725	4.94683e-08	GCST90001394	0.00806827	29.7212	0.157717	26.1357
IgD+ CD38dim B cell Absolute Count	rs655580	G	A	0.1183	0.4571	3656	0.0239	7.42933e-07	GCST90001394	0.00665682	24.487	0.157717	26.1357
IgD+ CD38dim B cell Absolute Count	rs72691696	C	T	1.476	0.0014	3656	0.332	8.75723e-06	GCST90001394	0.00537711	19.7542	0.157717	26.1357
IgD+ CD38dim B cell Absolute Count	rs75474045	G	A	0.5528	0.0126	3656	0.1063	1.98885e-07	GCST90001394	0.00734282	27.0291	0.157717	26.1357
IgD+ CD38dim B cell Absolute Count	rs7690529	A	G	0.5256	0.0115	3656	0.1173	7.43574e-06	GCST90001394	0.00546173	20.0668	0.157717	26.1357
IgD+ CD38dim B cell Absolute Count	rs8076302	C	T	-0.1385	0.185	3656	0.03056	5.8409e-06	GCST90001394	0.00558668	20.5284	0.157717	26.1357
IgD+ CD38- B cell %B cell	rs10111625	A	G	-0.1169	0.5384	3657	0.02611	7.56242e-06	GCST90001395	0.0054515	20.0345	0.152182	26.0703
IgD+ CD38- B cell %B cell	rs10269753	T	G	0.1333	0.2405	3657	0.02899	4.26285e-06	GCST90001395	0.00574825	21.1313	0.152182	26.0703
IgD+ CD38- B cell %B cell	rs10444793	G	A	-0.4608	0.018	3657	0.09102	4.13526e-07	GCST90001395	0.00695974	25.6161	0.152182	26.0703
IgD+ CD38- B cell %B cell	rs11150426	G	C	-0.1169	0.5386	3657	0.02444	1.72576e-06	GCST90001395	0.00621718	22.8659	0.152182	26.0703
IgD+ CD38- B cell %B cell	rs113398446	A	C	0.1793	0.1687	3657	0.03256	3.65505e-08	GCST90001395	0.00822395	30.3078	0.152182	26.0703
IgD+ CD38- B cell %B cell	rs115802369	A	G	-0.4129	0.0175	3657	0.0922	7.5237e-06	GCST90001395	0.00545416	20.0443	0.152182	26.0703
IgD+ CD38- B cell %B cell	rs12122084	G	A	-0.1408	0.1916	3657	0.03104	5.73088e-06	GCST90001395	0.005595	20.5648	0.152182	26.0703
IgD+ CD38- B cell %B cell	rs147135384	T	C	-2.756	0.0004	3657	0.6192	8.55094e-06	GCST90001395	0.00538797	19.7997	0.152182	26.0703
IgD+ CD38- B cell %B cell	rs148952274	C	T	-2.911	0.0004	3657	0.6469	6.79782e-06	GCST90001395	0.00550664	20.2382	0.152182	26.0703
IgD+ CD38- B cell %B cell	rs1512044	G	A	0.202	0.1084	3657	0.03882	1.95566e-07	GCST90001395	0.00734959	27.0616	0.152182	26.0703
IgD+ CD38- B cell %B cell	rs181771926	G	A	-0.5276	0.0126	3657	0.1101	1.65121e-06	GCST90001395	0.0062401	22.9508	0.152182	26.0703
IgD+ CD38- B cell %B cell	rs1959342	A	T	0.112	0.3589	3657	0.02529	9.48345e-06	GCST90001395	0.00533446	19.602	0.152182	26.0703
IgD+ CD38- B cell %B cell	rs2251199	A	G	0.1168	0.628	3657	0.02572	5.59315e-06	GCST90001395	0.00560759	20.6113	0.152182	26.0703
IgD+ CD38- B cell %B cell	rs2621369	C	T	0.1498	0.2901	3657	0.03155	2.05419e-06	GCST90001395	0.00612676	22.5314	0.152182	26.0703
IgD+ CD38- B cell %B cell	rs329966	A	G	0.1246	0.5425	3657	0.02445	3.46695e-07	GCST90001395	0.00705148	25.9562	0.152182	26.0703
IgD+ CD38- B cell %B cell	rs34843244	A	T	0.308	0.033	3657	0.06835	6.59933e-06	GCST90001395	0.00552198	20.2949	0.152182	26.0703
IgD+ CD38- B cell %B cell	rs35050775	G	T	0.3463	0.0268	3657	0.07724	7.34533e-06	GCST90001395	0.00546657	20.0901	0.152182	26.0703
IgD+ CD38- B cell %B cell	rs62502412	A	T	0.1209	0.2759	3657	0.02712	8.27416e-06	GCST90001395	0.00540499	19.8626	0.152182	26.0703
IgD+ CD38- B cell %B cell	rs7012048	T	C	0.1407	0.1874	3657	0.0311	6.06485e-06	GCST90001395	0.00556568	20.4564	0.152182	26.0703
IgD+ CD38- B cell %B cell	rs73909843	T	C	-0.2138	0.0764	3657	0.04629	3.86137e-06	GCST90001395	0.00579949	21.3208	0.152182	26.0703
IgD+ CD38- B cell %B cell	rs76376526	C	T	0.4948	0.0133	3657	0.1101	6.9866e-06	GCST90001395	0.00549247	20.1859	0.152182	26.0703
IgD+ CD38- B cell %B cell	rs77762131	G	C	0.3388	0.045	3657	0.05748	3.76446e-09	GCST90001395	0.0094107	34.7229	0.152182	26.0703
IgD+ CD38- B cell %B cell	rs78009119	T	G	-0.4914	0.0137	3657	0.1063	3.78657e-06	GCST90001395	0.00580963	21.3583	0.152182	26.0703
IgD+ CD38- B cell %B cell	rs79870102	A	G	0.9733	0.0033	3657	0.216	6.60553e-06	GCST90001395	0.00552149	20.2931	0.152182	26.0703
IgD+ CD38- B cell %B cell	rs80032720	G	A	0.2539	0.0734	3657	0.05434	2.97653e-06	GCST90001395	0.00593439	21.8197	0.152182	26.0703
IgD+ CD38- B cell Absolute Count	rs10444793	G	A	-0.4107	0.0181	3656	0.09229	8.58291e-06	GCST90001396	0.00538751	19.7926	0.107013	24.2138
IgD+ CD38- B cell Absolute Count	rs10493766	A	G	-0.1336	0.233	3656	0.02933	5.23699e-06	GCST90001396	0.00564319	20.7372	0.107013	24.2138
IgD+ CD38- B cell Absolute Count	rs10866982	G	A	-0.1114	0.4751	3656	0.02467	6.3136e-06	GCST90001396	0.00554639	20.3795	0.107013	24.2138
IgD+ CD38- B cell Absolute Count	rs1158784	A	T	0.174	0.1554	3656	0.03801	4.7002e-06	GCST90001396	0.00569921	20.9443	0.107013	24.2138
IgD+ CD38- B cell Absolute Count	rs12216018	C	T	-0.1686	0.1415	3656	0.03603	2.87668e-06	GCST90001396	0.0059537	21.8851	0.107013	24.2138
IgD+ CD38- B cell Absolute Count	rs12763172	T	C	0.1258	0.7213	3656	0.02784	6.22269e-06	GCST90001396	0.0055539	20.4073	0.107013	24.2138
IgD+ CD38- B cell Absolute Count	rs12874404	A	G	0.1363	0.3256	3656	0.02669	3.27692e-07	GCST90001396	0.00708274	26.065	0.107013	24.2138
IgD+ CD38- B cell Absolute Count	rs144625305	C	T	0.6074	0.0086	3656	0.1364	8.46475e-06	GCST90001396	0.00539468	19.8191	0.107013	24.2138
IgD+ CD38- B cell Absolute Count	rs146127735	G	A	0.3025	0.0383	3656	0.06424	2.49052e-06	GCST90001396	0.00602847	22.1616	0.107013	24.2138
IgD+ CD38- B cell Absolute Count	rs146687492	G	T	-0.3372	0.0291	3656	0.07361	4.62981e-06	GCST90001396	0.00570702	20.9732	0.107013	24.2138
IgD+ CD38- B cell Absolute Count	rs149701635	C	G	-0.3526	0.0263	3656	0.07768	5.64855e-06	GCST90001396	0.00560402	20.5925	0.107013	24.2138
IgD+ CD38- B cell Absolute Count	rs1529727	T	G	0.1176	0.5581	3656	0.02521	3.08894e-06	GCST90001396	0.00591678	21.7486	0.107013	24.2138
IgD+ CD38- B cell Absolute Count	rs58098823	G	A	0.4628	0.0175	3656	0.09388	8.2357e-07	GCST90001396	0.00660324	24.2886	0.107013	24.2138
IgD+ CD38- B cell Absolute Count	rs71615254	A	C	-0.278	0.0406	3656	0.0622	7.84198e-06	GCST90001396	0.00543421	19.9651	0.107013	24.2138
IgD+ CD38- B cell Absolute Count	rs77762131	G	C	0.3229	0.045	3656	0.05806	2.67484e-08	GCST90001396	0.00838913	30.9132	0.107013	24.2138
IgD+ CD38- B cell Absolute Count	rs7809268	T	C	-0.2247	0.0687	3656	0.04918	4.90219e-06	GCST90001396	0.00567741	20.8637	0.107013	24.2138
IgD+ CD38- B cell Absolute Count	rs7909504	G	A	-0.165	0.1358	3656	0.03707	8.5456e-06	GCST90001396	0.00538976	19.8009	0.107013	24.2138
IgD+ CD38- B cell Absolute Count	rs79207264	G	A	0.1854	0.1184	3656	0.03946	2.62171e-06	GCST90001396	0.00600184	22.0632	0.107013	24.2138
Unswitched memory B cell %B cell	rs11519226	A	T	0.1229	0.299	3657	0.02717	6.08623e-06	GCST90001397	0.00556386	20.4497	0.197584	27.0338
Unswitched memory B cell %B cell	rs116525939	T	C	0.9467	0.0036	3657	0.2075	5.05699e-06	GCST90001397	0.00565977	20.8042	0.197584	27.0338
Unswitched memory B cell %B cell	rs117004076	A	G	0.4523	0.0146	3657	0.102	9.2366e-06	GCST90001397	0.00534809	19.6524	0.197584	27.0338
Unswitched memory B cell %B cell	rs11779181	C	T	-0.1402	0.4003	3657	0.03143	8.169e-06	GCST90001397	0.0054116	19.887	0.197584	27.0338
Unswitched memory B cell %B cell	rs12380223	T	A	-0.5815	0.0096	3657	0.128	5.54675e-06	GCST90001397	0.00561191	20.6273	0.197584	27.0338
Unswitched memory B cell %B cell	rs12539793	C	T	-0.5404	0.0115	3657	0.1145	2.3625e-06	GCST90001397	0.00605421	22.2629	0.197584	27.0338
Unswitched memory B cell %B cell	rs138380722	G	A	-1.906	0.0007	3657	0.4167	4.78422e-06	GCST90001397	0.00568848	20.9103	0.197584	27.0338
Unswitched memory B cell %B cell	rs143553941	G	C	0.5187	0.013	3657	0.1092	2.03417e-06	GCST90001397	0.00613184	22.5502	0.197584	27.0338
Unswitched memory B cell %B cell	rs143666202	G	A	0.2759	0.0503	3657	0.0579	1.88749e-06	GCST90001397	0.00617068	22.6939	0.197584	27.0338
Unswitched memory B cell %B cell	rs146430312	G	T	1.017	0.0027	3657	0.2222	4.71787e-06	GCST90001397	0.00569571	20.9371	0.197584	27.0338
Unswitched memory B cell %B cell	rs146720368	C	T	0.852	0.0042	3657	0.1923	9.39812e-06	GCST90001397	0.00533913	19.6193	0.197584	27.0338
Unswitched memory B cell %B cell	rs150839591	T	G	0.2459	0.0552	3657	0.05396	5.18698e-06	GCST90001397	0.00564663	20.7556	0.197584	27.0338
Unswitched memory B cell %B cell	rs1596383	G	A	0.1208	0.6259	3657	0.02585	2.96667e-06	GCST90001397	0.00593611	21.8261	0.197584	27.0338
Unswitched memory B cell %B cell	rs1679013	C	T	-0.1252	0.5945	3657	0.02555	9.57412e-07	GCST90001397	0.00652318	23.9988	0.197584	27.0338
Unswitched memory B cell %B cell	rs17006489	A	G	-0.1728	0.1354	3657	0.03779	4.81621e-06	GCST90001397	0.00568503	20.8976	0.197584	27.0338
Unswitched memory B cell %B cell	rs183471524	A	G	-0.1978	0.0905	3657	0.04411	7.31729e-06	GCST90001397	0.00546855	20.0974	0.197584	27.0338
Unswitched memory B cell %B cell	rs1883832	T	C	-0.1236	0.6318	3657	0.02682	4.05582e-06	GCST90001397	0.00577404	21.2267	0.197584	27.0338
Unswitched memory B cell %B cell	rs1930922	A	G	-0.137	0.2419	3657	0.0295	3.41615e-06	GCST90001397	0.00586298	21.5556	0.197584	27.0338
Unswitched memory B cell %B cell	rs2793491	C	T	-0.1335	0.2052	3657	0.02997	8.41068e-06	GCST90001397	0.00539652	19.8313	0.197584	27.0338
Unswitched memory B cell %B cell	rs45608038	A	G	0.294	0.0421	3657	0.06266	2.70562e-06	GCST90001397	0.00598387	22.0027	0.197584	27.0338
Unswitched memory B cell %B cell	rs4710879	C	T	-0.1204	0.5621	3657	0.0253	1.94657e-06	GCST90001397	0.00615468	22.6347	0.197584	27.0338
Unswitched memory B cell %B cell	rs72686460	T	A	0.1254	0.2961	3657	0.02755	5.32081e-06	GCST90001397	0.00563344	20.7069	0.197584	27.0338
Unswitched memory B cell %B cell	rs72844588	G	A	0.2054	0.0913	3657	0.04341	2.22726e-06	GCST90001397	0.00608479	22.3761	0.197584	27.0338
Unswitched memory B cell %B cell	rs73032183	T	C	0.1675	0.1509	3657	0.03506	1.77467e-06	GCST90001397	0.00620267	22.8123	0.197584	27.0338
Unswitched memory B cell %B cell	rs73041424	A	G	-0.2606	0.0488	3657	0.05834	7.93545e-06	GCST90001397	0.0054266	19.9424	0.197584	27.0338
Unswitched memory B cell %B cell	rs73192651	C	T	0.5551	0.02	3657	0.08989	6.60273e-10	GCST90001397	0.0103202	38.1138	0.197584	27.0338
Unswitched memory B cell %B cell	rs7322292	C	T	-0.1256	0.3275	3657	0.02669	2.5277e-06	GCST90001397	0.00601915	22.1332	0.197584	27.0338
Unswitched memory B cell %B cell	rs73518104	G	A	0.2174	0.0708	3657	0.04847	7.2829e-06	GCST90001397	0.00547099	20.1065	0.197584	27.0338
Unswitched memory B cell %B cell	rs7412746	C	T	-0.1152	0.5153	3657	0.02573	7.56058e-06	GCST90001397	0.00545163	20.0349	0.197584	27.0338
Unswitched memory B cell %B cell	rs75766272	C	T	-0.4409	0.0201	3657	0.08695	3.96292e-07	GCST90001397	0.00698189	25.6982	0.197584	27.0338
Unswitched memory B cell %B cell	rs77201712	T	C	0.2907	0.0392	3657	0.06322	4.26099e-06	GCST90001397	0.00574847	21.1321	0.197584	27.0338
Unswitched memory B cell %B cell	rs77762131	G	C	0.3067	0.045	3657	0.05822	1.37956e-07	GCST90001397	0.00753139	27.7361	0.197584	27.0338
Unswitched memory B cell %B cell	rs895377	G	A	-0.1186	0.3683	3657	0.02612	5.60992e-06	GCST90001397	0.00560604	20.6056	0.197584	27.0338
Unswitched memory B cell Absolute Count	rs112839090	G	A	-0.1468	0.1972	3656	0.03096	2.12035e-06	GCST90001398	0.00611197	22.4705	0.137535	26.3339
Unswitched memory B cell Absolute Count	rs11657118	T	C	-0.1112	0.475	3656	0.02412	4.02123e-06	GCST90001398	0.00578005	21.2431	0.137535	26.3339
Unswitched memory B cell Absolute Count	rs11737576	C	T	-0.2347	0.0584	3656	0.05231	7.23301e-06	GCST90001398	0.00547603	20.1196	0.137535	26.3339
Unswitched memory B cell Absolute Count	rs11794578	T	G	0.1114	0.4521	3656	0.02446	5.25417e-06	GCST90001398	0.0056415	20.731	0.137535	26.3339
Unswitched memory B cell Absolute Count	rs118092259	T	G	-0.2912	0.0414	3656	0.06306	3.87784e-06	GCST90001398	0.00579886	21.3126	0.137535	26.3339
Unswitched memory B cell Absolute Count	rs12461001	G	A	0.1184	0.6291	3656	0.02528	2.81956e-06	GCST90001398	0.0059641	21.9236	0.137535	26.3339
Unswitched memory B cell Absolute Count	rs12874404	A	G	0.1523	0.3256	3656	0.02639	7.87438e-09	GCST90001398	0.00902768	33.2877	0.137535	26.3339
Unswitched memory B cell Absolute Count	rs143666202	G	A	0.268	0.0502	3656	0.05703	2.61079e-06	GCST90001398	0.00600401	22.0712	0.137535	26.3339
Unswitched memory B cell Absolute Count	rs144625305	C	T	0.5999	0.0086	3656	0.1347	8.44421e-06	GCST90001398	0.00539593	19.8237	0.137535	26.3339
Unswitched memory B cell Absolute Count	rs145371905	G	T	0.4126	0.0194	3656	0.08871	3.30153e-06	GCST90001398	0.00588227	21.621	0.137535	26.3339
Unswitched memory B cell Absolute Count	rs2436878	A	G	0.2056	0.077	3656	0.04549	6.19347e-06	GCST90001398	0.00555633	20.4163	0.137535	26.3339
Unswitched memory B cell Absolute Count	rs4076316	T	A	-0.1331	0.3005	3656	0.02714	9.38087e-07	GCST90001398	0.00653556	24.038	0.137535	26.3339
Unswitched memory B cell Absolute Count	rs55712190	C	T	0.214	0.074	3656	0.04712	5.583e-06	GCST90001398	0.00561006	20.6148	0.137535	26.3339
Unswitched memory B cell Absolute Count	rs557577736	A	G	1.924	0.001	3656	0.3849	5.77178e-07	GCST90001398	0.00678813	24.9733	0.137535	26.3339
Unswitched memory B cell Absolute Count	rs6032660	G	A	-0.1345	0.6359	3656	0.02641	3.52874e-07	GCST90001398	0.0070442	25.9221	0.137535	26.3339
Unswitched memory B cell Absolute Count	rs7254039	G	A	-0.2602	0.0435	3656	0.05799	7.22397e-06	GCST90001398	0.00547668	20.122	0.137535	26.3339
Unswitched memory B cell Absolute Count	rs73192651	C	T	0.4968	0.02	3656	0.08845	1.94602e-08	GCST90001398	0.00855519	31.5304	0.137535	26.3339
Unswitched memory B cell Absolute Count	rs75766272	C	T	-0.3814	0.0201	3656	0.08558	8.32508e-06	GCST90001398	0.00540328	19.8509	0.137535	26.3339
Unswitched memory B cell Absolute Count	rs77762131	G	C	0.3067	0.045	3656	0.05723	8.3648e-08	GCST90001398	0.00779427	28.704	0.137535	26.3339
Unswitched memory B cell Absolute Count	rs79831025	C	G	0.3026	0.0334	3656	0.06778	8.0277e-06	GCST90001398	0.0054221	19.9204	0.137535	26.3339
Unswitched memory B cell Absolute Count	rs8014978	T	C	-0.123	0.5737	3656	0.02471	6.43304e-07	GCST90001398	0.00673171	24.7644	0.137535	26.3339
Unswitched memory B cell Absolute Count	rs880311	C	T	-0.1813	0.1034	3656	0.04019	6.45007e-06	GCST90001398	0.00553532	20.3386	0.137535	26.3339
IgD- CD27- B cell %B cell	rs11086984	C	T	-0.1811	0.1514	3657	0.03498	2.25187e-07	GCST90001399	0.00727614	26.7892	0.156486	42.205
IgD- CD27- B cell %B cell	rs116473015	C	T	0.3455	0.029	3657	0.07401	3.0372e-06	GCST90001399	0.00592393	21.781	0.156486	42.205
IgD- CD27- B cell %B cell	rs11658240	A	G	-0.1678	0.1362	3657	0.03574	2.66581e-06	GCST90001399	0.00599156	22.0312	0.156486	42.205
IgD- CD27- B cell %B cell	rs2250246	A	G	0.1466	0.5339	3657	0.02442	1.93375e-09	GCST90001399	0.00975872	36.0196	0.156486	42.205
IgD- CD27- B cell %B cell	rs35574803	T	C	-0.3526	0.0562	3657	0.05371	5.20729e-11	GCST90001399	0.0116477	43.0742	0.156486	42.205
IgD- CD27- B cell %B cell	rs35661323	C	T	0.1158	0.5505	3657	0.02527	4.5943e-06	GCST90001399	0.00570946	20.9879	0.156486	42.205
IgD- CD27- B cell %B cell	rs4810485	T	G	0.3898	0.6314	3657	0.02585	2.21594e-51	GCST90001399	0.0585383	227.261	0.156486	42.205
IgD- CD27- B cell %B cell	rs6073079	G	A	0.1776	0.12	3657	0.03746	2.12606e-06	GCST90001399	0.00610892	22.4653	0.156486	42.205
IgD- CD27- B cell %B cell	rs62223906	C	T	0.2217	0.0649	3657	0.0497	8.16678e-06	GCST90001399	0.00541174	19.8875	0.156486	42.205
IgD- CD27- B cell %B cell	rs645554	G	A	-0.1226	0.2811	3657	0.02695	5.38592e-06	GCST90001399	0.00562714	20.6836	0.156486	42.205
IgD- CD27- B cell %B cell	rs7209088	C	G	-0.12	0.2786	3657	0.02705	9.15484e-06	GCST90001399	0.00535269	19.6694	0.156486	42.205
IgD- CD27- B cell %B cell	rs7224129	G	A	-0.1297	0.4751	3657	0.02756	2.52506e-06	GCST90001399	0.00601969	22.1352	0.156486	42.205
IgD- CD27- B cell %B cell	rs72897237	T	C	0.4671	0.0161	3657	0.09743	1.63316e-06	GCST90001399	0.0062458	22.9719	0.156486	42.205
IgD- CD27- B cell %B cell	rs76625665	G	T	-0.6497	0.0068	3657	0.144	6.42781e-06	GCST90001399	0.0055356	20.3453	0.156486	42.205
IgD- CD27- B cell %B cell	rs79430021	G	A	0.7602	0.006	3657	0.1642	3.66161e-06	GCST90001399	0.00582702	21.4226	0.156486	42.205
IgD- CD27- B cell %B cell	rs9842571	G	A	-0.1134	0.554	3657	0.02519	6.73847e-06	GCST90001399	0.00551118	20.255	0.156486	42.205
IgD+ B cell Absolute Count	rs11638959	G	A	0.1525	0.1557	3657	0.03281	3.35212e-06	GCST90001400	0.00587279	21.5918	0.118904	25.8322
IgD+ B cell Absolute Count	rs11653761	G	T	-0.1212	0.5919	3657	0.02449	7.46116e-07	GCST90001400	0.00665279	24.4788	0.118904	25.8322
IgD+ B cell Absolute Count	rs116906133	A	G	-0.9845	0.0037	3657	0.2207	8.16518e-06	GCST90001400	0.00541184	19.8879	0.118904	25.8322
IgD+ B cell Absolute Count	rs118123329	C	G	-0.2314	0.0839	3657	0.04374	1.22081e-07	GCST90001400	0.00759509	27.9725	0.118904	25.8322
IgD+ B cell Absolute Count	rs12197153	G	A	2.08	0.0007	3657	0.4491	3.63052e-06	GCST90001400	0.00583144	21.4389	0.118904	25.8322
IgD+ B cell Absolute Count	rs12461001	G	A	0.1175	0.6292	3657	0.02527	3.32285e-06	GCST90001400	0.00587733	21.6087	0.118904	25.8322
IgD+ B cell Absolute Count	rs143176410	G	C	1.831	0.001	3657	0.4032	5.59427e-06	GCST90001400	0.00560749	20.611	0.118904	25.8322
IgD+ B cell Absolute Count	rs146233710	C	G	-0.3853	0.0221	3657	0.08481	5.54339e-06	GCST90001400	0.00561222	20.6284	0.118904	25.8322
IgD+ B cell Absolute Count	rs189761842	C	T	0.8269	0.0055	3657	0.1697	1.10074e-06	GCST90001400	0.0064507	23.7304	0.118904	25.8322
IgD+ B cell Absolute Count	rs2390504	G	A	-0.2583	0.0485	3657	0.05708	6.03305e-06	GCST90001400	0.00556841	20.4665	0.118904	25.8322
IgD+ B cell Absolute Count	rs3019260	C	A	0.1185	0.3173	3657	0.02595	4.95997e-06	GCST90001400	0.0056698	20.8413	0.118904	25.8322
IgD+ B cell Absolute Count	rs3811215	T	G	0.1332	0.6967	3657	0.02679	6.62642e-07	GCST90001400	0.00671448	24.7073	0.118904	25.8322
IgD+ B cell Absolute Count	rs4145212	T	A	0.1284	0.5405	3657	0.02442	1.45642e-07	GCST90001400	0.00750314	27.6313	0.118904	25.8322
IgD+ B cell Absolute Count	rs62067029	A	T	-0.1669	0.4148	3657	0.0285	4.73748e-09	GCST90001400	0.00929061	34.2756	0.118904	25.8322
IgD+ B cell Absolute Count	rs67017503	C	A	0.2021	0.0759	3657	0.04547	8.80192e-06	GCST90001400	0.00537301	19.7445	0.118904	25.8322
IgD+ B cell Absolute Count	rs701839	A	G	0.1309	0.7123	3657	0.02785	2.59933e-06	GCST90001400	0.00600466	22.0796	0.118904	25.8322
IgD+ B cell Absolute Count	rs71615254	A	C	-0.3043	0.0406	3657	0.06135	7.04695e-07	GCST90001400	0.00668248	24.5888	0.118904	25.8322
IgD+ B cell Absolute Count	rs77110486	C	T	0.522	0.0107	3657	0.1168	7.85207e-06	GCST90001400	0.00543206	19.9626	0.118904	25.8322
IgD+ B cell Absolute Count	rs9354413	T	C	0.1254	0.2963	3657	0.02726	4.22193e-06	GCST90001400	0.00575324	21.1498	0.118904	25.8322
IgD- CD27- B cell Absolute Count	rs1047792	G	T	-0.1467	0.176	3656	0.03249	6.32465e-06	GCST90001401	0.00554549	20.3762	0.198019	30.8725
IgD- CD27- B cell Absolute Count	rs112432445	G	A	0.2796	0.0528	3656	0.05583	5.49813e-07	GCST90001401	0.0068134	25.0669	0.198019	30.8725
IgD- CD27- B cell Absolute Count	rs113442137	G	A	-0.2567	0.0472	3656	0.05748	7.97324e-06	GCST90001401	0.00542562	19.9334	0.198019	30.8725
IgD- CD27- B cell Absolute Count	rs114551034	G	A	-0.2787	0.0509	3656	0.05695	9.89242e-07	GCST90001401	0.00650796	23.9358	0.198019	30.8725
IgD- CD27- B cell Absolute Count	rs11661511	T	C	-0.1204	0.6704	3656	0.02636	4.93513e-06	GCST90001401	0.00567394	20.8509	0.198019	30.8725
IgD- CD27- B cell Absolute Count	rs11688492	T	C	-0.1216	0.5196	3656	0.02504	1.19642e-06	GCST90001401	0.00640914	23.5701	0.198019	30.8725
IgD- CD27- B cell Absolute Count	rs117493606	T	G	0.6463	0.009	3656	0.1428	6.01361e-06	GCST90001401	0.00557159	20.4727	0.198019	30.8725
IgD- CD27- B cell Absolute Count	rs117833074	T	C	-0.1795	0.1146	3656	0.0403	8.42481e-06	GCST90001401	0.00539712	19.8281	0.198019	30.8725
IgD- CD27- B cell Absolute Count	rs11843493	A	C	-0.1109	0.4944	3656	0.02482	7.88913e-06	GCST90001401	0.00543111	19.9536	0.198019	30.8725
IgD- CD27- B cell Absolute Count	rs12129123	C	T	-0.1387	0.2221	3656	0.0309	7.16682e-06	GCST90001401	0.00548079	20.1372	0.198019	30.8725
IgD- CD27- B cell Absolute Count	rs13099360	A	G	-0.263	0.0466	3656	0.05944	9.66078e-06	GCST90001401	0.00532633	19.5666	0.198019	30.8725
IgD- CD27- B cell Absolute Count	rs144306835	G	A	0.3826	0.0234	3656	0.07964	1.55435e-06	GCST90001401	0.00627319	23.0669	0.198019	30.8725
IgD- CD27- B cell Absolute Count	rs185621536	C	T	-0.3205	0.0312	3656	0.07004	4.74049e-06	GCST90001401	0.00569478	20.9279	0.198019	30.8725
IgD- CD27- B cell Absolute Count	rs2250246	A	G	0.1359	0.5341	3656	0.02451	2.945e-08	GCST90001401	0.00833891	30.7266	0.198019	30.8725
IgD- CD27- B cell Absolute Count	rs35574803	T	C	-0.2808	0.0562	3656	0.05393	1.92177e-07	GCST90001401	0.00736069	27.0954	0.198019	30.8725
IgD- CD27- B cell Absolute Count	rs406298	C	G	0.1135	0.5327	3656	0.0244	3.29307e-06	GCST90001401	0.0058836	21.6259	0.198019	30.8725
IgD- CD27- B cell Absolute Count	rs421516	C	A	-0.2897	0.9583	3656	0.0627	3.82974e-06	GCST90001401	0.00580533	21.3366	0.198019	30.8725
IgD- CD27- B cell Absolute Count	rs4239702	T	C	0.2841	0.6002	3656	0.02593	6.18991e-28	GCST90001401	0.0317907	119.977	0.198019	30.8725
IgD- CD27- B cell Absolute Count	rs59951351	A	T	0.173	0.1171	3656	0.03878	8.15543e-06	GCST90001401	0.00541393	19.8902	0.198019	30.8725
IgD- CD27- B cell Absolute Count	rs61786059	G	T	-0.1238	0.3135	3656	0.02692	4.24908e-06	GCST90001401	0.00575148	21.1375	0.198019	30.8725
IgD- CD27- B cell Absolute Count	rs72953104	C	G	0.2313	0.0643	3656	0.05018	4.03821e-06	GCST90001401	0.00577786	21.235	0.198019	30.8725
IgD- CD27- B cell Absolute Count	rs72977632	T	A	-0.2296	0.0643	3656	0.05036	5.13552e-06	GCST90001401	0.00565333	20.7747	0.198019	30.8725
IgD- CD27- B cell Absolute Count	rs74356874	G	A	0.6631	0.0066	3656	0.1462	5.74487e-06	GCST90001401	0.00559526	20.5601	0.198019	30.8725
IgD- CD27- B cell Absolute Count	rs7518494	G	A	0.2278	0.9334	3656	0.04884	3.09805e-06	GCST90001401	0.00591525	21.743	0.198019	30.8725
IgD- CD27- B cell Absolute Count	rs7606024	T	A	-0.1375	0.7882	3656	0.03037	5.96872e-06	GCST90001401	0.00557547	20.487	0.198019	30.8725
IgD- CD27- B cell Absolute Count	rs77126700	T	C	0.3825	0.0239	3656	0.08026	1.88142e-06	GCST90001401	0.00617403	22.7001	0.198019	30.8725
IgD- CD27- B cell Absolute Count	rs78763642	G	A	-0.3304	0.0279	3656	0.07442	9.00983e-06	GCST90001401	0.0053624	19.6999	0.198019	30.8725
IgD- CD27- B cell Absolute Count	rs909692	C	G	-0.1107	0.4683	3656	0.02495	9.12748e-06	GCST90001401	0.00535569	19.6751	0.198019	30.8725
IgD- CD27- B cell Absolute Count	rs9615714	A	G	-0.1733	0.1421	3656	0.03486	6.65007e-07	GCST90001401	0.00671445	24.7004	0.198019	30.8725
Switched memory B cell %B cell	rs11068290	C	T	-0.407	0.0231	3657	0.08203	6.99151e-07	GCST90001402	0.00668659	24.604	0.0855282	24.3305
Switched memory B cell %B cell	rs11204752	T	C	0.1189	0.5387	3657	0.02561	3.43856e-06	GCST90001402	0.00585959	21.543	0.0855282	24.3305
Switched memory B cell %B cell	rs114917376	A	G	0.1985	0.0958	3657	0.04285	3.61383e-06	GCST90001402	0.00583382	21.4478	0.0855282	24.3305
Switched memory B cell %B cell	rs138919897	A	G	-1.348	0.0019	3657	0.3023	8.22866e-06	GCST90001402	0.00540784	19.8731	0.0855282	24.3305
Switched memory B cell %B cell	rs140191306	C	T	-0.4624	0.0179	3657	0.09477	1.06527e-06	GCST90001402	0.00646772	23.7934	0.0855282	24.3305
Switched memory B cell %B cell	rs1519529	C	G	0.1327	0.2363	3657	0.02951	6.89901e-06	GCST90001402	0.005499	20.21	0.0855282	24.3305
Switched memory B cell %B cell	rs17405603	A	T	-0.1414	0.2841	3657	0.02795	4.21386e-07	GCST90001402	0.00694995	25.5798	0.0855282	24.3305
Switched memory B cell %B cell	rs2105800	G	A	-0.1181	0.4881	3657	0.02607	5.89526e-06	GCST90001402	0.00558036	20.5107	0.0855282	24.3305
Switched memory B cell %B cell	rs2450220	C	T	0.1522	0.816	3657	0.03212	2.15327e-06	GCST90001402	0.00610232	22.4409	0.0855282	24.3305
Switched memory B cell %B cell	rs55658041	G	T	1.008	0.0037	3657	0.2105	1.6795e-06	GCST90001402	0.00623128	22.9181	0.0855282	24.3305
Switched memory B cell %B cell	rs72757888	C	T	-0.5733	0.01	3657	0.1213	2.2865e-06	GCST90001402	0.00607117	22.3257	0.0855282	24.3305
Switched memory B cell %B cell	rs73426855	C	T	-0.1769	0.8529	3657	0.03524	5.17081e-07	GCST90001402	0.00684347	25.1853	0.0855282	24.3305
Switched memory B cell %B cell	rs830682	T	C	-0.1286	0.7383	3657	0.02855	6.65675e-06	GCST90001402	0.00551749	20.2783	0.0855282	24.3305
Switched memory B cell %B cell	rs9265880	T	C	-0.1543	0.4717	3657	0.0316	1.04531e-06	GCST90001402	0.00647754	23.8298	0.0855282	24.3305
Switched memory B cell Absolute Count	rs115218350	T	A	-1.838	0.0008	3656	0.4006	4.4726e-06	GCST90001403	0.00572492	21.0393	0.151527	25.931
Switched memory B cell Absolute Count	rs115414430	C	G	0.3537	0.0286	3656	0.07458	2.11036e-06	GCST90001403	0.00611442	22.4796	0.151527	25.931
Switched memory B cell Absolute Count	rs1161387	C	G	0.1297	0.286	3656	0.02914	8.55006e-06	GCST90001403	0.00538949	19.7999	0.151527	25.931
Switched memory B cell Absolute Count	rs11653761	G	T	-0.1273	0.592	3656	0.02469	2.5237e-07	GCST90001403	0.00721875	26.5691	0.151527	25.931
Switched memory B cell Absolute Count	rs117605782	G	A	0.9179	0.0034	3656	0.2043	7.02589e-06	GCST90001403	0.00549106	20.1751	0.151527	25.931
Switched memory B cell Absolute Count	rs11777835	T	C	-0.1238	0.5715	3656	0.02489	6.56242e-07	GCST90001403	0.00672135	24.726	0.151527	25.931
Switched memory B cell Absolute Count	rs141352577	C	T	0.3583	0.0235	3656	0.07898	5.71707e-06	GCST90001403	0.00559777	20.5694	0.151527	25.931
Switched memory B cell Absolute Count	rs142587763	C	T	-0.2707	0.0435	3656	0.05949	5.35581e-06	GCST90001403	0.00563157	20.6943	0.151527	25.931
Switched memory B cell Absolute Count	rs149462070	A	C	-0.7487	0.0056	3656	0.1638	4.85824e-06	GCST90001403	0.00568207	20.8809	0.151527	25.931
Switched memory B cell Absolute Count	rs1519526	T	C	0.1511	0.1957	3656	0.03122	1.2994e-06	GCST90001403	0.00636624	23.4113	0.151527	25.931
Switched memory B cell Absolute Count	rs192544457	G	A	0.7964	0.006	3656	0.161	7.55272e-07	GCST90001403	0.00664825	24.4553	0.151527	25.931
Switched memory B cell Absolute Count	rs2454536	T	C	-0.1356	0.283	3656	0.02771	9.90381e-07	GCST90001403	0.00650736	23.9336	0.151527	25.931
Switched memory B cell Absolute Count	rs4076316	T	A	-0.1251	0.3005	3656	0.02725	4.41496e-06	GCST90001403	0.00573164	21.0642	0.151527	25.931
Switched memory B cell Absolute Count	rs421516	C	A	-0.2923	0.9583	3656	0.06252	2.93519e-06	GCST90001403	0.00594326	21.8465	0.151527	25.931
Switched memory B cell Absolute Count	rs452973	G	T	0.1223	0.2705	3656	0.02758	9.23407e-06	GCST90001403	0.00534969	19.6529	0.151527	25.931
Switched memory B cell Absolute Count	rs4697617	G	A	0.1212	0.7103	3656	0.02695	6.88487e-06	GCST90001403	0.00550156	20.2139	0.151527	25.931
Switched memory B cell Absolute Count	rs5994482	C	G	-0.1828	0.103	3656	0.04049	6.3408e-06	GCST90001403	0.00554416	20.3713	0.151527	25.931
Switched memory B cell Absolute Count	rs60508745	T	C	-0.1161	0.5137	3656	0.02496	3.29621e-06	GCST90001403	0.0058831	21.6241	0.151527	25.931
Switched memory B cell Absolute Count	rs62521107	C	T	-0.2543	0.058	3656	0.05357	2.06395e-06	GCST90001403	0.00612597	22.5223	0.151527	25.931
Switched memory B cell Absolute Count	rs73178168	C	T	0.16	0.1703	3656	0.03344	1.71252e-06	GCST90001403	0.00622286	22.8807	0.151527	25.931
Switched memory B cell Absolute Count	rs73185679	T	C	0.1794	0.1041	3656	0.03978	6.48876e-06	GCST90001403	0.00553223	20.3272	0.151527	25.931
Switched memory B cell Absolute Count	rs7595246	T	C	0.1458	0.1893	3656	0.03118	2.92419e-06	GCST90001403	0.00594521	21.8537	0.151527	25.931
Switched memory B cell Absolute Count	rs77741094	C	G	-0.5466	0.0126	3656	0.1111	8.6592e-07	GCST90001403	0.00657717	24.1921	0.151527	25.931
Switched memory B cell Absolute Count	rs80076964	G	C	0.481	0.0141	3656	0.1008	1.82564e-06	GCST90001403	0.00618965	22.7579	0.151527	25.931
Switched memory B cell Absolute Count	rs9520836	A	G	0.1323	0.5044	3656	0.02454	6.99895e-08	GCST90001403	0.00788725	29.0491	0.151527	25.931
Plasma Blast-Plasma Cell %B cell	rs10849436	G	A	0.1576	0.1595	3658	0.0337	2.9173e-06	GCST90001404	0.0059432	21.8582	0.174962	26.53
Plasma Blast-Plasma Cell %B cell	rs11089305	A	G	0.1338	0.2881	3658	0.02685	6.25282e-07	GCST90001404	0.00674282	24.8191	0.174962	26.53
Plasma Blast-Plasma Cell %B cell	rs11754551	T	C	0.2127	0.0681	3658	0.04774	8.37434e-06	GCST90001404	0.00539729	19.8396	0.174962	26.53
Plasma Blast-Plasma Cell %B cell	rs12412378	C	A	-0.1669	0.1607	3658	0.0328	3.61069e-07	GCST90001404	0.00702843	25.8778	0.174962	26.53
Plasma Blast-Plasma Cell %B cell	rs12709039	C	A	-0.1407	0.7365	3658	0.02784	4.32925e-07	GCST90001404	0.006934	25.5277	0.174962	26.53
Plasma Blast-Plasma Cell %B cell	rs138542577	G	C	0.3534	0.0376	3658	0.06406	3.45418e-08	GCST90001404	0.0082512	30.4174	0.174962	26.53
Plasma Blast-Plasma Cell %B cell	rs140642786	G	A	0.1711	0.1223	3658	0.03733	4.57377e-06	GCST90001404	0.00571023	20.9965	0.174962	26.53
Plasma Blast-Plasma Cell %B cell	rs150152228	A	G	-1.507	0.0012	3658	0.3325	5.83364e-06	GCST90001404	0.00558428	20.5308	0.174962	26.53
Plasma Blast-Plasma Cell %B cell	rs185836310	T	C	-0.257	0.051	3658	0.05578	4.07762e-06	GCST90001404	0.00576969	21.2164	0.174962	26.53
Plasma Blast-Plasma Cell %B cell	rs186329	T	C	0.154	0.1706	3658	0.03221	1.74318e-06	GCST90001404	0.00621027	22.8466	0.174962	26.53
Plasma Blast-Plasma Cell %B cell	rs187723151	G	A	-0.9069	0.004	3658	0.1924	2.43357e-06	GCST90001404	0.00603719	22.206	0.174962	26.53
Plasma Blast-Plasma Cell %B cell	rs193552	A	T	0.1159	0.6506	3658	0.02556	5.77596e-06	GCST90001404	0.00558943	20.5498	0.174962	26.53
Plasma Blast-Plasma Cell %B cell	rs2019885	T	C	-0.1749	0.1211	3658	0.03747	3.0454e-06	GCST90001404	0.00592092	21.7758	0.174962	26.53
Plasma Blast-Plasma Cell %B cell	rs2792563	G	A	-0.1287	0.5671	3658	0.02511	2.96831e-07	GCST90001404	0.00713037	26.2559	0.174962	26.53
Plasma Blast-Plasma Cell %B cell	rs3138500	C	T	-0.2223	0.0678	3658	0.04922	6.2883e-06	GCST90001404	0.00554545	20.3872	0.174962	26.53
Plasma Blast-Plasma Cell %B cell	rs34629	G	A	-0.2427	0.0633	3658	0.05008	1.25819e-06	GCST90001404	0.00637952	23.4733	0.174962	26.53
Plasma Blast-Plasma Cell %B cell	rs4458909	G	A	-0.1199	0.3324	3658	0.02567	2.99997e-06	GCST90001404	0.00592871	21.8046	0.174962	26.53
Plasma Blast-Plasma Cell %B cell	rs55728331	G	A	1.708	0.0015	3658	0.3449	7.33942e-07	GCST90001404	0.00665953	24.5105	0.174962	26.53
Plasma Blast-Plasma Cell %B cell	rs61294310	A	G	0.5	0.0124	3658	0.1092	4.67753e-06	GCST90001404	0.00569861	20.9535	0.174962	26.53
Plasma Blast-Plasma Cell %B cell	rs62012610	G	C	0.2879	0.0381	3658	0.06268	4.3656e-06	GCST90001404	0.00573435	21.0857	0.174962	26.53
Plasma Blast-Plasma Cell %B cell	rs74326785	T	C	0.3429	0.0279	3658	0.07479	4.5434e-06	GCST90001404	0.00571368	21.0092	0.174962	26.53
Plasma Blast-Plasma Cell %B cell	rs76195952	C	T	-0.4648	0.0142	3658	0.1027	6.01665e-06	GCST90001404	0.0055683	20.4717	0.174962	26.53
Plasma Blast-Plasma Cell %B cell	rs78370279	A	G	0.5592	0.0104	3658	0.1204	3.40871e-06	GCST90001404	0.00586252	21.5598	0.174962	26.53
Plasma Blast-Plasma Cell %B cell	rs78804535	C	T	0.3286	0.0316	3658	0.07069	3.34414e-06	GCST90001404	0.00587243	21.5964	0.174962	26.53
Plasma Blast-Plasma Cell %B cell	rs79423067	A	T	0.4869	0.0149	3658	0.1059	4.27111e-06	GCST90001404	0.00574568	21.1276	0.174962	26.53
Plasma Blast-Plasma Cell %B cell	rs80148662	G	A	0.4702	0.0137	3658	0.1048	7.23548e-06	GCST90001404	0.00547288	20.1189	0.174962	26.53
Plasma Blast-Plasma Cell %B cell	rs80347884	A	G	0.2619	0.045	3658	0.05854	7.68186e-06	GCST90001404	0.00544192	20.0045	0.174962	26.53
Plasma Blast-Plasma Cell %B cell	rs8132059	C	T	-0.1288	0.2243	3658	0.02877	7.57398e-06	GCST90001404	0.00544923	20.0315	0.174962	26.53
Plasma Blast-Plasma Cell %B cell	rs8191161	G	C	-0.2036	0.0832	3658	0.0447	5.2433e-06	GCST90001404	0.0056395	20.7349	0.174962	26.53
Plasma Blast-Plasma Cell Absolute Count	rs10800645	G	A	0.1124	0.5844	3657	0.02479	5.78534e-06	GCST90001405	0.00559011	20.5467	0.150459	24.7267
Plasma Blast-Plasma Cell Absolute Count	rs112471525	A	G	0.3865	0.0189	3657	0.0862	7.33396e-06	GCST90001405	0.00546737	20.0931	0.150459	24.7267
Plasma Blast-Plasma Cell Absolute Count	rs116540222	C	T	1.671	0.0011	3657	0.3677	5.50748e-06	GCST90001405	0.00561558	20.6409	0.150459	24.7267
Plasma Blast-Plasma Cell Absolute Count	rs12412378	C	A	-0.16	0.1608	3657	0.03222	6.83974e-07	GCST90001405	0.006698	24.6463	0.150459	24.7267
Plasma Blast-Plasma Cell Absolute Count	rs148362575	A	T	2.566	0.0008	3657	0.5486	2.90591e-06	GCST90001405	0.00594684	21.8657	0.150459	24.7267
Plasma Blast-Plasma Cell Absolute Count	rs148389014	C	T	0.7633	0.0051	3657	0.1696	6.77652e-06	GCST90001405	0.00550827	20.2442	0.150459	24.7267
Plasma Blast-Plasma Cell Absolute Count	rs149048155	A	C	-0.2902	0.036	3657	0.06467	7.20985e-06	GCST90001405	0.0054762	20.1257	0.150459	24.7267
Plasma Blast-Plasma Cell Absolute Count	rs149559870	C	T	0.4466	0.0157	3657	0.09807	5.26629e-06	GCST90001405	0.00563877	20.7266	0.150459	24.7267
Plasma Blast-Plasma Cell Absolute Count	rs1681588	T	C	0.1086	0.5559	3657	0.02407	6.42675e-06	GCST90001405	0.00553569	20.3456	0.150459	24.7267
Plasma Blast-Plasma Cell Absolute Count	rs17765677	T	C	-0.3422	0.0304	3657	0.07069	1.29282e-06	GCST90001405	0.00636715	23.4211	0.150459	24.7267
Plasma Blast-Plasma Cell Absolute Count	rs28652751	T	A	-0.1141	0.3179	3657	0.02564	8.58391e-06	GCST90001405	0.00538598	19.7924	0.150459	24.7267
Plasma Blast-Plasma Cell Absolute Count	rs4506076	A	C	-0.1344	0.8043	3657	0.03016	8.34122e-06	GCST90001405	0.00540081	19.8472	0.150459	24.7267
Plasma Blast-Plasma Cell Absolute Count	rs4806937	C	A	-0.1145	0.3229	3657	0.02557	7.53796e-06	GCST90001405	0.00545318	20.0407	0.150459	24.7267
Plasma Blast-Plasma Cell Absolute Count	rs4820558	C	G	0.1172	0.466	3657	0.02408	1.13242e-06	GCST90001405	0.00643596	23.6758	0.150459	24.7267
Plasma Blast-Plasma Cell Absolute Count	rs6014246	G	A	-0.1186	0.3112	3657	0.02577	4.1795e-06	GCST90001405	0.00575847	21.1691	0.150459	24.7267
Plasma Blast-Plasma Cell Absolute Count	rs61294310	A	G	0.5137	0.0124	3657	0.1072	1.65145e-06	GCST90001405	0.00624002	22.9505	0.150459	24.7267
Plasma Blast-Plasma Cell Absolute Count	rs62353585	T	C	0.3653	0.0227	3657	0.07865	3.4069e-06	GCST90001405	0.00586439	21.5608	0.150459	24.7267
Plasma Blast-Plasma Cell Absolute Count	rs62519719	G	A	-0.1239	0.2815	3657	0.02639	2.66659e-06	GCST90001405	0.00599141	22.0306	0.150459	24.7267
Plasma Blast-Plasma Cell Absolute Count	rs7185719	C	G	-0.1228	0.732	3657	0.02721	6.3903e-06	GCST90001405	0.00553863	20.3565	0.150459	24.7267
Plasma Blast-Plasma Cell Absolute Count	rs72883992	G	C	0.1932	0.0807	3657	0.04342	8.60454e-06	GCST90001405	0.00538474	19.7878	0.150459	24.7267
Plasma Blast-Plasma Cell Absolute Count	rs74458303	G	A	2.692	0.0004	3657	0.5745	2.7885e-06	GCST90001405	0.00596823	21.9448	0.150459	24.7267
Plasma Blast-Plasma Cell Absolute Count	rs7449190	T	C	0.1236	0.7401	3657	0.02749	6.9185e-06	GCST90001405	0.00549754	20.2046	0.150459	24.7267
Plasma Blast-Plasma Cell Absolute Count	rs74565954	C	T	0.4919	0.0135	3657	0.1035	2.00761e-06	GCST90001405	0.00613866	22.5754	0.150459	24.7267
Plasma Blast-Plasma Cell Absolute Count	rs76709581	T	C	-0.1773	0.1061	3657	0.03843	3.95786e-06	GCST90001405	0.0057867	21.2735	0.150459	24.7267
Plasma Blast-Plasma Cell Absolute Count	rs80297308	C	T	1.467	0.0015	3657	0.3075	1.83558e-06	GCST90001405	0.00618515	22.7474	0.150459	24.7267
Plasma Blast-Plasma Cell Absolute Count	rs80347884	A	G	0.2605	0.045	3657	0.05748	5.84248e-06	GCST90001405	0.00558502	20.5279	0.150459	24.7267
Memory B cell %B cell	rs10750504	C	A	-0.1775	0.1135	3657	0.03942	6.7067e-06	GCST90001406	0.00551363	20.264	0.185755	28.5322
Memory B cell %B cell	rs112570989	C	T	-0.4739	0.0149	3657	0.1022	3.53526e-06	GCST90001406	0.00584522	21.4899	0.185755	28.5322
Memory B cell %B cell	rs115405874	A	G	0.9926	0.0037	3657	0.2014	8.28631e-07	GCST90001406	0.00659826	24.2768	0.185755	28.5322
Memory B cell %B cell	rs116391651	G	A	0.426	0.0161	3657	0.09616	9.41822e-06	GCST90001406	0.00533803	19.6152	0.185755	28.5322
Memory B cell %B cell	rs116844769	G	A	0.2839	0.0662	3657	0.05066	2.09428e-08	GCST90001406	0.00851455	31.3879	0.185755	28.5322
Memory B cell %B cell	rs140191306	C	T	-0.4176	0.0179	3657	0.09392	8.73468e-06	GCST90001406	0.00537698	19.7591	0.185755	28.5322
Memory B cell %B cell	rs145123647	C	T	-1.082	0.003	3657	0.2244	1.42306e-06	GCST90001406	0.0063173	23.2365	0.185755	28.5322
Memory B cell %B cell	rs149876490	C	T	-1.002	0.0027	3657	0.224	7.70525e-06	GCST90001406	0.00544183	19.9987	0.185755	28.5322
Memory B cell %B cell	rs329966	A	G	0.1104	0.5425	3657	0.02479	8.45177e-06	GCST90001406	0.005394	19.822	0.185755	28.5322
Memory B cell %B cell	rs35698683	A	G	-0.2768	0.0447	3657	0.05925	2.98673e-06	GCST90001406	0.00593262	21.8131	0.185755	28.5322
Memory B cell %B cell	rs4658141	T	C	-0.1354	0.3805	3657	0.02587	1.66005e-07	GCST90001406	0.00743496	27.3783	0.185755	28.5322
Memory B cell %B cell	rs55710170	G	A	-0.1745	0.1181	3657	0.03783	3.97393e-06	GCST90001406	0.0057846	21.2657	0.185755	28.5322
Memory B cell %B cell	rs60515154	C	T	0.1306	0.7517	3657	0.02887	6.07601e-06	GCST90001406	0.00556473	20.4529	0.185755	28.5322
Memory B cell %B cell	rs61896866	G	A	0.1294	0.2428	3657	0.0287	6.52227e-06	GCST90001406	0.00552805	20.3174	0.185755	28.5322
Memory B cell %B cell	rs62398379	T	C	0.1256	0.4032	3657	0.0259	1.23822e-06	GCST90001406	0.00638956	23.504	0.185755	28.5322
Memory B cell %B cell	rs633090	A	T	0.115	0.3414	3657	0.02571	7.71414e-06	GCST90001406	0.00544123	19.9965	0.185755	28.5322
Memory B cell %B cell	rs690488	C	A	0.1701	0.8588	3657	0.03602	2.33105e-06	GCST90001406	0.00606116	22.2886	0.185755	28.5322
Memory B cell %B cell	rs72635970	T	G	0.3572	0.0444	3657	0.06109	5.00184e-09	GCST90001406	0.00926225	34.17	0.185755	28.5322
Memory B cell %B cell	rs72844588	G	A	0.2178	0.0913	3657	0.04314	4.44876e-07	GCST90001406	0.00692172	25.4752	0.185755	28.5322
Memory B cell %B cell	rs72914692	G	A	0.4209	0.018	3657	0.09317	6.25597e-06	GCST90001406	0.00554963	20.3971	0.185755	28.5322
Memory B cell %B cell	rs73127231	T	C	-0.6233	0.0107	3657	0.1256	6.9563e-07	GCST90001406	0.00668922	24.6137	0.185755	28.5322
Memory B cell %B cell	rs7412746	C	T	-0.138	0.5153	3657	0.02542	5.67354e-08	GCST90001406	0.00799459	29.4557	0.185755	28.5322
Memory B cell %B cell	rs75766272	C	T	-0.468	0.0201	3657	0.08646	6.20095e-08	GCST90001406	0.00794823	29.2835	0.185755	28.5322
Memory B cell %B cell	rs76477280	A	G	0.4292	0.0206	3657	0.08807	1.09696e-06	GCST90001406	0.00645249	23.737	0.185755	28.5322
Memory B cell %B cell	rs77762131	G	C	0.2733	0.045	3657	0.05819	2.6442e-06	GCST90001406	0.00599578	22.0468	0.185755	28.5322
Memory B cell %B cell	rs895377	G	A	-0.1351	0.3683	3657	0.02599	2.01278e-07	GCST90001406	0.00733459	27.006	0.185755	28.5322
Memory B cell %B cell	rs9270558	G	A	-0.1488	0.5249	3657	0.03249	4.65263e-06	GCST90001406	0.00570292	20.9637	0.185755	28.5322
Memory B cell %B cell	rs9492229	T	C	0.3141	0.9556	3657	0.06101	2.62807e-07	GCST90001406	0.00719569	26.4909	0.185755	28.5322
Memory B cell %B cell	rs9584780	T	C	0.3691	0.0257	3657	0.07708	1.68006e-06	GCST90001406	0.00623111	22.9175	0.185755	28.5322
Memory B cell Absolute Count	rs10018308	A	G	0.1198	0.3441	3656	0.0268	7.8165e-06	GCST90001407	0.00543589	19.9713	0.106519	25.5127
Memory B cell Absolute Count	rs11653761	G	T	-0.1161	0.592	3656	0.02478	2.79646e-06	GCST90001407	0.00596837	21.9394	0.106519	25.5127
Memory B cell Absolute Count	rs12216018	C	T	-0.1641	0.1415	3656	0.03601	5.18728e-06	GCST90001407	0.00564813	20.7555	0.106519	25.5127
Memory B cell Absolute Count	rs12763172	T	C	0.1259	0.7213	3656	0.02783	6.07118e-06	GCST90001407	0.00556666	20.4544	0.106519	25.5127
Memory B cell Absolute Count	rs12874404	A	G	0.173	0.3256	3656	0.02661	7.96208e-11	GCST90001407	0.0114289	42.244	0.106519	25.5127
Memory B cell Absolute Count	rs139196765	A	G	1.204	0.0025	3656	0.2523	1.82318e-06	GCST90001407	0.00619035	22.7604	0.106519	25.5127
Memory B cell Absolute Count	rs144295598	G	A	0.6102	0.0103	3656	0.1207	4.29243e-07	GCST90001407	0.00694222	25.5442	0.106519	25.5127
Memory B cell Absolute Count	rs16867231	G	A	0.538	0.0108	3656	0.1157	3.32005e-06	GCST90001407	0.00587937	21.6103	0.106519	25.5127
Memory B cell Absolute Count	rs17708396	C	A	2.504	0.0005	3656	0.522	1.61112e-06	GCST90001407	0.00625456	22.998	0.106519	25.5127
Memory B cell Absolute Count	rs2447645	C	A	-0.1301	0.2884	3656	0.02775	2.755e-06	GCST90001407	0.00597612	21.968	0.106519	25.5127
Memory B cell Absolute Count	rs36072728	C	T	0.305	0.0356	3656	0.06718	5.62431e-06	GCST90001407	0.00560624	20.6007	0.106519	25.5127
Memory B cell Absolute Count	rs557577736	A	G	1.829	0.001	3656	0.3891	2.59409e-06	GCST90001407	0.00600734	22.0835	0.106519	25.5127
Memory B cell Absolute Count	rs61997631	C	G	-0.2972	0.0432	3656	0.06141	1.30099e-06	GCST90001407	0.00636561	23.4089	0.106519	25.5127
Memory B cell Absolute Count	rs74565175	G	A	0.1371	0.2009	3656	0.03052	7.05123e-06	GCST90001407	0.0054892	20.1682	0.106519	25.5127
Memory B cell Absolute Count	rs77643931	T	G	0.1235	0.2798	3656	0.02777	8.69785e-06	GCST90001407	0.00538063	19.7672	0.106519	25.5127
Memory B cell Absolute Count	rs77762131	G	C	0.2713	0.045	3656	0.05795	2.84614e-06	GCST90001407	0.00595924	21.9056	0.106519	25.5127
Memory B cell Absolute Count	rs9614226	T	G	-0.4235	0.9792	3656	0.08713	1.17058e-06	GCST90001407	0.00642049	23.6121	0.106519	25.5127
Naive-mature B cell %B cell	rs112570989	C	T	0.4852	0.0149	3657	0.1023	2.10667e-06	GCST90001408	0.00611367	22.4829	0.182216	27.8675
Naive-mature B cell %B cell	rs115405874	A	G	-1.013	0.0037	3657	0.2016	5.03953e-07	GCST90001408	0.00685685	25.2348	0.182216	27.8675
Naive-mature B cell %B cell	rs116844769	G	A	-0.2677	0.0662	3657	0.05076	1.336e-07	GCST90001408	0.00754811	27.7982	0.182216	27.8675
Naive-mature B cell %B cell	rs13421263	C	T	0.2616	0.0528	3657	0.05638	3.48505e-06	GCST90001408	0.00585263	21.5173	0.182216	27.8675
Naive-mature B cell %B cell	rs145123647	C	T	1.077	0.003	3657	0.2247	1.64259e-06	GCST90001408	0.00624282	22.9608	0.182216	27.8675
Naive-mature B cell %B cell	rs149876490	C	T	1.014	0.0027	3657	0.2243	6.16264e-06	GCST90001408	0.00555741	20.4258	0.182216	27.8675
Naive-mature B cell %B cell	rs2334904	G	A	0.1801	0.114	3657	0.03937	4.77247e-06	GCST90001408	0.00568975	20.9151	0.182216	27.8675
Naive-mature B cell %B cell	rs2476213	C	T	0.1119	0.5659	3657	0.02521	9.04976e-06	GCST90001408	0.00535866	19.6914	0.182216	27.8675
Naive-mature B cell %B cell	rs35698683	A	G	0.2687	0.0447	3657	0.05935	5.97195e-06	GCST90001408	0.00557367	20.486	0.182216	27.8675
Naive-mature B cell %B cell	rs4658141	T	C	0.1371	0.3805	3657	0.0259	1.20039e-07	GCST90001408	0.00760388	28.0051	0.182216	27.8675
Naive-mature B cell %B cell	rs55710170	G	A	0.1678	0.1181	3657	0.03789	9.48427e-06	GCST90001408	0.00533442	19.6019	0.182216	27.8675
Naive-mature B cell %B cell	rs61896866	G	A	-0.1306	0.2428	3657	0.02874	5.51471e-06	GCST90001408	0.00561491	20.6384	0.182216	27.8675
Naive-mature B cell %B cell	rs62398379	T	C	-0.1251	0.4032	3657	0.02593	1.40336e-06	GCST90001408	0.00632454	23.2633	0.182216	27.8675
Naive-mature B cell %B cell	rs633090	A	T	-0.1163	0.3414	3657	0.02575	6.28687e-06	GCST90001408	0.00554708	20.3877	0.182216	27.8675
Naive-mature B cell %B cell	rs690488	C	A	-0.1667	0.8588	3657	0.03608	3.83207e-06	GCST90001408	0.00580344	21.3354	0.182216	27.8675
Naive-mature B cell %B cell	rs72635970	T	G	-0.3399	0.0444	3657	0.06121	2.80785e-08	GCST90001408	0.00836153	30.8191	0.182216	27.8675
Naive-mature B cell %B cell	rs72844588	G	A	-0.2131	0.0913	3657	0.04321	8.1505e-07	GCST90001408	0.00660685	24.3086	0.182216	27.8675
Naive-mature B cell %B cell	rs72914692	G	A	-0.4239	0.018	3657	0.0933	5.53519e-06	GCST90001408	0.00561299	20.6313	0.182216	27.8675
Naive-mature B cell %B cell	rs7412746	C	T	0.1312	0.5153	3657	0.02547	2.58883e-07	GCST90001408	0.00720352	26.5199	0.182216	27.8675
Naive-mature B cell %B cell	rs75766272	C	T	0.463	0.0201	3657	0.0866	8.97107e-08	GCST90001408	0.00775568	28.5686	0.182216	27.8675
Naive-mature B cell %B cell	rs76477280	A	G	-0.4222	0.0206	3657	0.08821	1.69879e-06	GCST90001408	0.00622535	22.8962	0.182216	27.8675
Naive-mature B cell %B cell	rs77312528	T	G	0.6035	0.0107	3657	0.1258	1.60821e-06	GCST90001408	0.0062538	23.0015	0.182216	27.8675
Naive-mature B cell %B cell	rs77762131	G	C	-0.2722	0.045	3657	0.05828	3.00386e-06	GCST90001408	0.00592965	21.8022	0.182216	27.8675
Naive-mature B cell %B cell	rs895377	G	A	0.1314	0.3683	3657	0.02603	4.46409e-07	GCST90001408	0.00691993	25.4686	0.182216	27.8675
Naive-mature B cell %B cell	rs9270578	G	A	0.1477	0.5261	3657	0.03279	6.65538e-06	GCST90001408	0.0055176	20.2787	0.182216	27.8675
Naive-mature B cell %B cell	rs9492229	T	C	-0.3012	0.9556	3657	0.06111	8.27291e-07	GCST90001408	0.0065991	24.28	0.182216	27.8675
Naive-mature B cell %B cell	rs9584780	T	C	-0.388	0.0257	3657	0.07717	4.95982e-07	GCST90001408	0.00686514	25.2656	0.182216	27.8675
Naive-mature B cell %B cell	rs9614418	C	G	-2.179	0.0005	3657	0.4823	6.24457e-06	GCST90001408	0.00555057	20.4006	0.182216	27.8675
Naive-mature B cell %B cell	rs974368	G	A	-0.1154	0.5141	3657	0.025	3.91207e-06	GCST90001408	0.00579273	21.2958	0.182216	27.8675
Naive-mature B cell Absolute Count	rs10042327	G	A	0.233	0.0613	3656	0.05192	7.20052e-06	GCST90001409	0.00547836	20.1282	0.145584	25.7786
Naive-mature B cell Absolute Count	rs115150472	C	T	2.627	0.0004	3656	0.579	5.70241e-06	GCST90001409	0.0055991	20.5743	0.145584	25.7786
Naive-mature B cell Absolute Count	rs117344365	G	A	-0.4129	0.0178	3656	0.09241	7.89059e-06	GCST90001409	0.00543101	19.9533	0.145584	25.7786
Naive-mature B cell Absolute Count	rs12799241	G	A	0.138	0.2619	3656	0.02805	8.66388e-07	GCST90001409	0.00657689	24.1911	0.145584	25.7786
Naive-mature B cell Absolute Count	rs12939566	A	T	-0.1605	0.4148	3656	0.02868	2.19058e-08	GCST90001409	0.00849339	31.3007	0.145584	25.7786
Naive-mature B cell Absolute Count	rs139077655	C	T	-0.1159	0.382	3656	0.02519	4.20403e-06	GCST90001409	0.00575701	21.1579	0.145584	25.7786
Naive-mature B cell Absolute Count	rs143176410	G	C	1.819	0.001	3656	0.4058	7.37724e-06	GCST90001409	0.00546581	20.0818	0.145584	25.7786
Naive-mature B cell Absolute Count	rs143397127	T	C	-0.4624	0.0157	3656	0.09926	3.18564e-06	GCST90001409	0.0059008	21.6895	0.145584	25.7786
Naive-mature B cell Absolute Count	rs17056318	T	C	-0.2366	0.081	3656	0.0457	2.25189e-07	GCST90001409	0.00727811	26.7892	0.145584	25.7786
Naive-mature B cell Absolute Count	rs189761842	C	T	0.7902	0.0055	3656	0.1709	3.76852e-06	GCST90001409	0.00581369	21.3674	0.145584	25.7786
Naive-mature B cell Absolute Count	rs2286599	G	A	0.1183	0.32	3656	0.0266	8.69287e-06	GCST90001409	0.00538092	19.7683	0.145584	25.7786
Naive-mature B cell Absolute Count	rs2390504	G	A	-0.2668	0.0486	3656	0.05743	3.38998e-06	GCST90001409	0.00586856	21.5703	0.145584	25.7786
Naive-mature B cell Absolute Count	rs2395904	T	G	-0.1445	0.2657	3656	0.02761	1.6623e-07	GCST90001409	0.00743627	27.3757	0.145584	25.7786
Naive-mature B cell Absolute Count	rs283340	T	C	0.1251	0.5621	3656	0.02477	4.40738e-07	GCST90001409	0.00692846	25.4932	0.145584	25.7786
Naive-mature B cell Absolute Count	rs34764986	T	C	-0.2347	0.0699	3656	0.04805	1.03694e-06	GCST90001409	0.00648348	23.8452	0.145584	25.7786
Naive-mature B cell Absolute Count	rs35607968	C	T	0.1584	0.1536	3656	0.03419	3.6052e-06	GCST90001409	0.00583665	21.4523	0.145584	25.7786
Naive-mature B cell Absolute Count	rs3811215	T	G	0.1229	0.6968	3656	0.02697	5.19104e-06	GCST90001409	0.00564776	20.7541	0.145584	25.7786
Naive-mature B cell Absolute Count	rs58114937	A	G	0.1702	0.1302	3656	0.0363	2.74939e-06	GCST90001409	0.00597718	21.9719	0.145584	25.7786
Naive-mature B cell Absolute Count	rs62115322	C	G	0.1382	0.2083	3656	0.02968	3.21889e-06	GCST90001409	0.00589541	21.6696	0.145584	25.7786
Naive-mature B cell Absolute Count	rs76263497	G	A	-0.1886	0.0989	3656	0.04138	5.17027e-06	GCST90001409	0.00564983	20.7618	0.145584	25.7786
Naive-mature B cell Absolute Count	rs76981518	C	T	-0.2134	0.0744	3656	0.04708	5.82317e-06	GCST90001409	0.00558825	20.5342	0.145584	25.7786
Naive-mature B cell Absolute Count	rs77983244	G	A	-0.3088	0.0325	3656	0.06711	4.19659e-06	GCST90001409	0.00575793	21.1613	0.145584	25.7786
Naive-mature B cell Absolute Count	rs9354413	T	C	0.1232	0.2964	3656	0.02743	7.07456e-06	GCST90001409	0.00548749	20.1619	0.145584	25.7786
Naive-mature B cell Absolute Count	rs9564767	A	G	-0.1163	0.6075	3656	0.02507	3.50081e-06	GCST90001409	0.00585188	21.5086	0.145584	25.7786
IgD- CD38+ B cell %B cell	rs10270812	T	C	-0.118	0.5103	3657	0.0244	1.32434e-06	GCST90001410	0.00635464	23.3747	0.117029	25.3708
IgD- CD38+ B cell %B cell	rs113087021	T	A	0.2024	0.0766	3657	0.04541	8.30495e-06	GCST90001410	0.00540306	19.8555	0.117029	25.3708
IgD- CD38+ B cell %B cell	rs11705673	C	G	0.1701	0.12	3657	0.0368	3.7954e-06	GCST90001410	0.00580842	21.3538	0.117029	25.3708
IgD- CD38+ B cell %B cell	rs11938966	C	A	0.3165	0.0294	3657	0.06988	5.92094e-06	GCST90001410	0.00557811	20.5024	0.117029	25.3708
IgD- CD38+ B cell %B cell	rs12493961	A	G	0.3884	0.0219	3657	0.08136	1.80742e-06	GCST90001410	0.00619318	22.7771	0.117029	25.3708
IgD- CD38+ B cell %B cell	rs1250061	T	A	-0.1078	0.5554	3657	0.02407	7.51327e-06	GCST90001410	0.00545488	20.0469	0.117029	25.3708
IgD- CD38+ B cell %B cell	rs12636371	G	A	0.1185	0.4619	3657	0.02414	9.1605e-07	GCST90001410	0.00654613	24.0838	0.117029	25.3708
IgD- CD38+ B cell %B cell	rs13075403	A	G	0.1247	0.7616	3657	0.02799	8.38297e-06	GCST90001410	0.00539823	19.8376	0.117029	25.3708
IgD- CD38+ B cell %B cell	rs13235778	G	A	-0.1235	0.2801	3657	0.02712	5.26767e-06	GCST90001410	0.00563863	20.7261	0.117029	25.3708
IgD- CD38+ B cell %B cell	rs137930158	G	C	-0.6636	0.007	3657	0.1413	2.64799e-06	GCST90001410	0.00599504	22.044	0.117029	25.3708
IgD- CD38+ B cell %B cell	rs138542577	G	C	0.3227	0.0376	3657	0.06331	3.44821e-07	GCST90001410	0.0070543	25.9666	0.117029	25.3708
IgD- CD38+ B cell %B cell	rs139843122	A	T	-0.5032	0.0123	3657	0.1082	3.30895e-06	GCST90001410	0.00587951	21.6167	0.117029	25.3708
IgD- CD38+ B cell %B cell	rs148377259	T	C	-0.3437	0.034	3657	0.06603	1.93778e-07	GCST90001410	0.00735437	27.0794	0.117029	25.3708
IgD- CD38+ B cell %B cell	rs188550599	A	G	0.44	0.0142	3657	0.098	7.12914e-06	GCST90001410	0.00548202	20.1472	0.117029	25.3708
IgD- CD38+ B cell %B cell	rs238926	G	A	-0.1152	0.369	3657	0.02506	4.28685e-06	GCST90001410	0.00574534	21.1206	0.117029	25.3708
IgD- CD38+ B cell %B cell	rs2792563	G	A	-0.1407	0.567	3657	0.02479	1.38142e-08	GCST90001410	0.00873175	32.1957	0.117029	25.3708
IgD- CD38+ B cell %B cell	rs478251	A	C	0.1745	0.1333	3657	0.03499	6.12799e-07	GCST90001410	0.00675514	24.858	0.117029	25.3708
IgD- CD38+ B cell %B cell	rs7185719	C	G	-0.1257	0.732	3657	0.02735	4.30724e-06	GCST90001410	0.00574288	21.1115	0.117029	25.3708
IgD- CD38+ B cell %B cell	rs76912165	A	G	0.4094	0.0209	3657	0.08778	3.10223e-06	GCST90001410	0.00591295	21.7404	0.117029	25.3708
IgD+ CD24+ B cell %B cell	rs11134931	G	A	-0.1214	0.6924	3657	0.02723	8.26053e-06	GCST90001411	0.00540584	19.8657	0.124711	24.6626
IgD+ CD24+ B cell %B cell	rs112570989	C	T	-0.4808	0.0149	3657	0.1031	3.10977e-06	GCST90001411	0.00591169	21.7357	0.124711	24.6626
IgD+ CD24+ B cell %B cell	rs11584183	T	C	-0.1336	0.2311	3657	0.03015	9.37199e-06	GCST90001411	0.00534057	19.6246	0.124711	24.6626
IgD+ CD24+ B cell %B cell	rs12874404	A	G	0.1313	0.3257	3657	0.027	1.15641e-06	GCST90001411	0.00642507	23.6355	0.124711	24.6626
IgD+ CD24+ B cell %B cell	rs144479315	A	T	0.2862	0.0418	3657	0.06339	6.33443e-06	GCST90001411	0.00554318	20.3732	0.124711	24.6626
IgD+ CD24+ B cell %B cell	rs145371905	G	T	0.4126	0.0194	3657	0.09065	5.32466e-06	GCST90001411	0.00563306	20.7055	0.124711	24.6626
IgD+ CD24+ B cell %B cell	rs147867176	A	T	-0.2834	0.0418	3657	0.06299	6.82331e-06	GCST90001411	0.00550471	20.2311	0.124711	24.6626
IgD+ CD24+ B cell %B cell	rs17256322	T	A	0.1207	0.3234	3657	0.02634	4.59704e-06	GCST90001411	0.00570915	20.9868	0.124711	24.6626
IgD+ CD24+ B cell %B cell	rs34418535	A	G	0.4368	0.064	3657	0.09069	1.46166e-06	GCST90001411	0.00630341	23.1851	0.124711	24.6626
IgD+ CD24+ B cell %B cell	rs35130455	T	A	-0.1204	0.704	3657	0.02707	8.67833e-06	GCST90001411	0.00538033	19.7715	0.124711	24.6626
IgD+ CD24+ B cell %B cell	rs45575344	T	C	-0.1674	0.1333	3657	0.0367	5.0836e-06	GCST90001411	0.00565705	20.7942	0.124711	24.6626
IgD+ CD24+ B cell %B cell	rs45608038	A	G	0.2797	0.0421	3657	0.063	9.00917e-06	GCST90001411	0.00536098	19.7	0.124711	24.6626
IgD+ CD24+ B cell %B cell	rs62562996	G	A	-0.4312	0.0172	3657	0.09145	2.41539e-06	GCST90001411	0.00604273	22.2204	0.124711	24.6626
IgD+ CD24+ B cell %B cell	rs6781675	G	C	0.3685	0.0235	3657	0.08216	7.28623e-06	GCST90001411	0.00547075	20.1056	0.124711	24.6626
IgD+ CD24+ B cell %B cell	rs7457479	T	C	-0.1289	0.2762	3657	0.02875	7.34361e-06	GCST90001411	0.00546669	20.0906	0.124711	24.6626
IgD+ CD24+ B cell %B cell	rs75766272	C	T	-0.4552	0.0201	3657	0.08737	1.88814e-07	GCST90001411	0.00736789	27.1295	0.124711	24.6626
IgD+ CD24+ B cell %B cell	rs76477280	A	G	0.4747	0.0206	3657	0.08918	1.02102e-07	GCST90001411	0.00768824	28.3182	0.124711	24.6626
IgD+ CD24+ B cell %B cell	rs77762131	G	C	0.2816	0.045	3657	0.05855	1.5126e-06	GCST90001411	0.00628562	23.1193	0.124711	24.6626
IgD+ CD24+ B cell %B cell	rs78269238	C	T	0.2453	0.0582	3657	0.05457	6.95229e-06	GCST90001411	0.00549502	20.1953	0.124711	24.6626
IgD+ CD24+ B cell %B cell	rs7988851	C	T	-0.1353	0.3266	3657	0.02683	4.58619e-07	GCST90001411	0.00690589	25.4166	0.124711	24.6626
IgD+ CD24+ B cell %B cell	rs9369326	T	C	-0.1237	0.3121	3657	0.02675	3.75867e-06	GCST90001411	0.00581346	21.3724	0.124711	24.6626
IgD+ CD24+ B cell Absolute Count	rs10513789	T	G	0.1323	0.2261	3656	0.0295	7.30009e-06	GCST90001412	0.00547125	20.1019	0.150271	27.9263
IgD+ CD24+ B cell Absolute Count	rs10749417	A	T	-0.1304	0.2247	3656	0.02887	6.27813e-06	GCST90001412	0.00554931	20.3903	0.150271	27.9263
IgD+ CD24+ B cell Absolute Count	rs10942726	A	G	0.1176	0.3155	3656	0.02628	7.64521e-06	GCST90001412	0.00544735	20.0136	0.150271	27.9263
IgD+ CD24+ B cell Absolute Count	rs11047113	A	C	-0.1831	0.1027	3656	0.04029	5.50522e-06	GCST90001412	0.00561732	20.6417	0.150271	27.9263
IgD+ CD24+ B cell Absolute Count	rs11653761	G	T	-0.125	0.592	3656	0.02429	2.65886e-07	GCST90001412	0.00719158	26.4684	0.150271	27.9263
IgD+ CD24+ B cell Absolute Count	rs12595433	G	A	-0.1118	0.4579	3656	0.02462	5.59818e-06	GCST90001412	0.00560865	20.6096	0.150271	27.9263
IgD+ CD24+ B cell Absolute Count	rs12874404	A	G	0.1963	0.3256	3656	0.02601	4.45066e-14	GCST90001412	0.0153405	56.9275	0.150271	27.9263
IgD+ CD24+ B cell Absolute Count	rs13132141	G	A	-0.1191	0.6385	3656	0.02557	3.19603e-06	GCST90001412	0.00589911	21.6833	0.150271	27.9263
IgD+ CD24+ B cell Absolute Count	rs139981802	T	C	0.3005	0.0418	3656	0.05978	4.98824e-07	GCST90001412	0.00686404	25.2545	0.150271	27.9263
IgD+ CD24+ B cell Absolute Count	rs144607178	C	T	0.2175	0.0636	3656	0.0491	9.43488e-06	GCST90001412	0.00533857	19.6118	0.150271	27.9263
IgD+ CD24+ B cell Absolute Count	rs145371905	G	T	0.4292	0.0194	3656	0.08767	9.79906e-07	GCST90001412	0.00651289	23.9541	0.150271	27.9263
IgD+ CD24+ B cell Absolute Count	rs147556975	C	T	-0.3012	0.039	3656	0.06251	1.44693e-06	GCST90001412	0.00631038	23.2046	0.150271	27.9263
IgD+ CD24+ B cell Absolute Count	rs183466766	G	A	0.3121	0.0402	3656	0.06005	2.02165e-07	GCST90001412	0.00733429	26.9975	0.150271	27.9263
IgD+ CD24+ B cell Absolute Count	rs4702913	A	C	0.197	0.9123	3656	0.04215	2.957e-06	GCST90001412	0.00593942	21.8323	0.150271	27.9263
IgD+ CD24+ B cell Absolute Count	rs557577736	A	G	1.819	0.001	3656	0.3815	1.86044e-06	GCST90001412	0.00617985	22.7216	0.150271	27.9263
IgD+ CD24+ B cell Absolute Count	rs7254039	G	A	-0.2566	0.0435	3656	0.05765	8.54724e-06	GCST90001412	0.00538966	19.8005	0.150271	27.9263
IgD+ CD24+ B cell Absolute Count	rs73192651	C	T	0.4428	0.02	3656	0.08724	3.86167e-07	GCST90001412	0.00699726	25.7482	0.150271	27.9263
IgD+ CD24+ B cell Absolute Count	rs7586359	T	G	-0.1868	0.8907	3656	0.03837	1.12513e-06	GCST90001412	0.00644106	23.6882	0.150271	27.9263
IgD+ CD24+ B cell Absolute Count	rs77762131	G	C	0.291	0.045	3656	0.05685	3.07594e-07	GCST90001412	0.0071157	26.1871	0.150271	27.9263
IgD+ CD24+ B cell Absolute Count	rs8014978	T	C	-0.1136	0.5737	3656	0.02446	3.41203e-06	GCST90001412	0.0058652	21.5579	0.150271	27.9263
IgD+ CD24+ B cell Absolute Count	rs880311	C	T	-0.1821	0.1034	3656	0.0397	4.49872e-06	GCST90001412	0.0057219	21.0282	0.150271	27.9263
IgD+ CD24+ B cell Absolute Count	rs9314892	A	G	-0.1608	0.8553	3656	0.03478	3.77598e-06	GCST90001412	0.00581266	21.3636	0.150271	27.9263
IgD+ CD24+ B cell Absolute Count	rs9614226	T	G	-0.4122	0.9792	3656	0.08546	1.41196e-06	GCST90001412	0.00632309	23.2516	0.150271	27.9263
IgD- CD24- B cell %B cell	rs111237501	T	C	1.055	0.003	3657	0.2248	2.69148e-06	GCST90001413	0.00598659	22.0128	0.108314	24.5506
IgD- CD24- B cell %B cell	rs112898282	T	C	0.4712	0.0152	3657	0.1007	2.87933e-06	GCST90001413	0.00595161	21.8834	0.108314	24.5506
IgD- CD24- B cell %B cell	rs114209430	T	C	-0.6384	0.0085	3657	0.136	2.6776e-06	GCST90001413	0.00598927	22.0227	0.108314	24.5506
IgD- CD24- B cell %B cell	rs115218594	G	A	-0.2776	0.0421	3657	0.06207	7.73575e-06	GCST90001413	0.00543978	19.9912	0.108314	24.5506
IgD- CD24- B cell %B cell	rs11887461	A	G	0.1136	0.4754	3657	0.0249	5.06086e-06	GCST90001413	0.00565937	20.8027	0.108314	24.5506
IgD- CD24- B cell %B cell	rs13020544	G	A	-2.752	0.0004	3657	0.5674	1.23341e-06	GCST90001413	0.00639158	23.5115	0.108314	24.5506
IgD- CD24- B cell %B cell	rs142305616	A	C	0.466	0.0148	3657	0.1047	8.55463e-06	GCST90001413	0.00538775	19.7989	0.108314	24.5506
IgD- CD24- B cell %B cell	rs145137909	G	A	-2.77	0.0004	3657	0.5672	1.04146e-06	GCST90001413	0.00647946	23.8369	0.108314	24.5506
IgD- CD24- B cell %B cell	rs17044633	A	G	0.3561	0.0286	3657	0.07517	2.16625e-06	GCST90001413	0.0060992	22.4294	0.108314	24.5506
IgD- CD24- B cell %B cell	rs183821560	G	A	-1.841	0.0016	3657	0.3885	2.15053e-06	GCST90001413	0.00610298	22.4434	0.108314	24.5506
IgD- CD24- B cell %B cell	rs35192093	C	T	0.1597	0.1593	3657	0.03505	5.20507e-06	GCST90001413	0.00564482	20.749	0.108314	24.5506
IgD- CD24- B cell %B cell	rs6073000	T	C	-0.3098	0.959	3657	0.06272	7.8358e-07	GCST90001413	0.00662732	24.3845	0.108314	24.5506
IgD- CD24- B cell %B cell	rs7198605	C	T	0.146	0.182	3657	0.03204	5.19378e-06	GCST90001413	0.00564595	20.7531	0.108314	24.5506
IgD- CD24- B cell %B cell	rs73045003	C	T	-0.1605	0.1396	3657	0.03611	8.79933e-06	GCST90001413	0.00537317	19.745	0.108314	24.5506
IgD- CD24- B cell %B cell	rs76377003	A	G	-0.3971	0.0219	3657	0.08574	3.63124e-06	GCST90001413	0.00583133	21.4385	0.108314	24.5506
IgD- CD24- B cell %B cell	rs7966251	G	A	0.1908	0.1349	3657	0.03619	1.34817e-07	GCST90001413	0.00754338	27.7806	0.108314	24.5506
IgD- CD24- B cell %B cell	rs8109503	T	A	-0.2029	0.0919	3657	0.04406	4.12299e-06	GCST90001413	0.00576553	21.1952	0.108314	24.5506
IgD- CD24- B cell %B cell	rs9398107	A	G	0.2678	0.0555	3657	0.0552	1.22563e-06	GCST90001413	0.00639487	23.5237	0.108314	24.5506
IgD- CD24- B cell Absolute Count	rs111237501	T	C	1.052	0.003	3656	0.2261	3.27444e-06	GCST90001414	0.00588654	21.6368	0.104523	23.5846
IgD- CD24- B cell Absolute Count	rs112898282	T	C	0.4601	0.0152	3656	0.1017	6.06558e-06	GCST90001414	0.00556714	20.4562	0.104523	23.5846
IgD- CD24- B cell Absolute Count	rs114114265	G	A	0.2343	0.0647	3656	0.05149	5.35445e-06	GCST90001414	0.0056317	20.6948	0.104523	23.5846
IgD- CD24- B cell Absolute Count	rs145638783	G	A	-0.9851	0.0033	3656	0.2144	4.33408e-06	GCST90001414	0.00574122	21.0996	0.104523	23.5846
IgD- CD24- B cell Absolute Count	rs17044633	A	G	0.3458	0.0286	3656	0.07605	5.44138e-06	GCST90001414	0.00562336	20.664	0.104523	23.5846
IgD- CD24- B cell Absolute Count	rs191543445	A	G	0.3337	0.031	3656	0.07236	3.99459e-06	GCST90001414	0.00578349	21.2558	0.104523	23.5846
IgD- CD24- B cell Absolute Count	rs421516	C	A	-0.2921	0.9583	3656	0.06361	4.38923e-06	GCST90001414	0.00573467	21.0753	0.104523	23.5846
IgD- CD24- B cell Absolute Count	rs451367	T	C	-0.146	0.7674	3656	0.0296	8.12119e-07	GCST90001414	0.00661052	24.3156	0.104523	23.5846
IgD- CD24- B cell Absolute Count	rs4697616	G	A	0.1246	0.6779	3656	0.02682	3.38783e-06	GCST90001414	0.00586889	21.5715	0.104523	23.5846
IgD- CD24- B cell Absolute Count	rs496760	G	A	0.1331	0.6422	3656	0.02656	5.40649e-07	GCST90001414	0.00682214	25.0993	0.104523	23.5846
IgD- CD24- B cell Absolute Count	rs72953104	C	G	0.2344	0.0643	3656	0.05087	4.06905e-06	GCST90001414	0.00577392	21.2204	0.104523	23.5846
IgD- CD24- B cell Absolute Count	rs72977632	T	A	-0.2323	0.0643	3656	0.05115	5.58436e-06	GCST90001414	0.00560993	20.6143	0.104523	23.5846
IgD- CD24- B cell Absolute Count	rs74356874	G	A	0.6821	0.0066	3656	0.1488	4.56152e-06	GCST90001414	0.00571472	21.0016	0.104523	23.5846
IgD- CD24- B cell Absolute Count	rs75453701	A	G	0.2658	0.0464	3656	0.05994	9.23143e-06	GCST90001414	0.00534984	19.6535	0.104523	23.5846
IgD- CD24- B cell Absolute Count	rs7615875	T	C	0.1425	0.1956	3656	0.03201	8.51797e-06	GCST90001414	0.00539144	19.8071	0.104523	23.5846
IgD- CD24- B cell Absolute Count	rs76225955	T	C	-0.1924	0.0909	3656	0.0432	8.44016e-06	GCST90001414	0.00539618	19.8246	0.104523	23.5846
IgD- CD24- B cell Absolute Count	rs76499400	G	T	0.2069	0.0792	3656	0.04589	6.52545e-06	GCST90001414	0.00552931	20.3164	0.104523	23.5846
IgD- CD24- B cell Absolute Count	rs7982713	A	G	-0.1482	0.2157	3656	0.03033	1.02774e-06	GCST90001414	0.00648811	23.8624	0.104523	23.5846
IgD+ CD24- B cell %B cell	rs11184230	C	T	-0.1946	0.1095	3657	0.03983	1.03028e-06	GCST90001415	0.00648507	23.8576	0.119589	24.6944
IgD+ CD24- B cell %B cell	rs116844769	G	A	-0.2773	0.0662	3657	0.0514	6.85458e-08	GCST90001415	0.00789597	29.0895	0.119589	24.6944
IgD+ CD24- B cell %B cell	rs12465275	T	C	-0.6051	0.009	3657	0.136	8.61648e-06	GCST90001415	0.00538402	19.7851	0.119589	24.6944
IgD+ CD24- B cell %B cell	rs140191306	C	T	0.4404	0.0179	3657	0.09513	3.6663e-06	GCST90001415	0.00582635	21.4201	0.119589	24.6944
IgD+ CD24- B cell %B cell	rs145123647	C	T	1.016	0.003	3657	0.2269	7.54362e-06	GCST90001415	0.00545279	20.0392	0.119589	24.6944
IgD+ CD24- B cell %B cell	rs182854545	C	T	1.363	0.0018	3657	0.3003	5.65767e-06	GCST90001415	0.00560166	20.5894	0.119589	24.6944
IgD+ CD24- B cell %B cell	rs1972883	G	A	-0.1408	0.7849	3657	0.03125	6.61857e-06	GCST90001415	0.00552047	20.2893	0.119589	24.6944
IgD+ CD24- B cell %B cell	rs2159343	A	G	-0.1247	0.6266	3657	0.02639	2.29804e-06	GCST90001415	0.00606856	22.316	0.119589	24.6944
IgD+ CD24- B cell %B cell	rs2450220	C	T	-0.1439	0.816	3657	0.03231	8.43914e-06	GCST90001415	0.00539478	19.8249	0.119589	24.6944
IgD+ CD24- B cell %B cell	rs35698683	A	G	0.2735	0.0447	3657	0.06003	5.21232e-06	GCST90001415	0.0056441	20.7463	0.119589	24.6944
IgD+ CD24- B cell %B cell	rs45608038	A	G	-0.2927	0.0421	3657	0.06326	3.71114e-06	GCST90001415	0.00582006	21.3968	0.119589	24.6944
IgD+ CD24- B cell %B cell	rs533239981	G	C	0.3029	0.0387	3657	0.06589	4.28503e-06	GCST90001415	0.00574556	21.1214	0.119589	24.6944
IgD+ CD24- B cell %B cell	rs56335940	G	A	-0.1728	0.1326	3657	0.03773	4.65176e-06	GCST90001415	0.00570302	20.9641	0.119589	24.6944
IgD+ CD24- B cell %B cell	rs58706313	C	T	-0.3021	0.0343	3657	0.06737	7.31908e-06	GCST90001415	0.00546842	20.097	0.119589	24.6944
IgD+ CD24- B cell %B cell	rs6910508	G	A	0.1159	0.4199	3657	0.0255	5.49097e-06	GCST90001415	0.00561714	20.6466	0.119589	24.6944
IgD+ CD24- B cell %B cell	rs73426855	C	T	0.1632	0.8529	3657	0.03539	3.99827e-06	GCST90001415	0.00578144	21.254	0.119589	24.6944
IgD+ CD24- B cell %B cell	rs7412746	C	T	0.1263	0.5153	3657	0.02588	1.0597e-06	GCST90001415	0.00647044	23.8035	0.119589	24.6944
IgD+ CD24- B cell %B cell	rs75766272	C	T	0.483	0.0201	3657	0.08768	3.61559e-08	GCST90001415	0.00822961	30.3288	0.119589	24.6944
IgD+ CD24- B cell %B cell	rs7870388	C	G	-0.142	0.7737	3657	0.03034	2.86469e-06	GCST90001415	0.00595425	21.8931	0.119589	24.6944
IgD+ CD24- B cell %B cell	rs78958229	C	T	0.2723	0.044	3657	0.06041	6.55861e-06	GCST90001415	0.00552518	20.3067	0.119589	24.6944
IgD+ CD24- B cell Absolute Count	rs115150472	C	T	2.619	0.0004	3656	0.5765	5.54773e-06	GCST90001416	0.00561334	20.6269	0.143753	25.3999
IgD+ CD24- B cell Absolute Count	rs117190494	G	A	0.4148	0.022	3656	0.08139	3.46083e-07	GCST90001416	0.00705431	25.9596	0.143753	25.3999
IgD+ CD24- B cell Absolute Count	rs12197153	G	A	2.118	0.0007	3656	0.4501	2.53094e-06	GCST90001416	0.00602012	22.1308	0.143753	25.3999
IgD+ CD24- B cell Absolute Count	rs12799241	G	A	0.132	0.2619	3656	0.02794	2.30785e-06	GCST90001416	0.006068	22.3078	0.143753	25.3999
IgD+ CD24- B cell Absolute Count	rs12939566	A	T	-0.1593	0.4148	3656	0.02856	2.43676e-08	GCST90001416	0.00843779	31.0941	0.143753	25.3999
IgD+ CD24- B cell Absolute Count	rs141108367	G	A	1.503	0.0012	3656	0.3297	5.14738e-06	GCST90001416	0.00565213	20.7703	0.143753	25.3999
IgD+ CD24- B cell Absolute Count	rs143176410	G	C	1.816	0.001	3656	0.404	6.95538e-06	GCST90001416	0.00549628	20.1944	0.143753	25.3999
IgD+ CD24- B cell Absolute Count	rs143397127	T	C	-0.4464	0.0157	3656	0.09885	6.30385e-06	GCST90001416	0.00554719	20.3825	0.143753	25.3999
IgD+ CD24- B cell Absolute Count	rs150663332	C	T	-0.2005	0.084	3656	0.04387	4.86977e-06	GCST90001416	0.00568085	20.8764	0.143753	25.3999
IgD+ CD24- B cell Absolute Count	rs17056318	T	C	-0.2103	0.081	3656	0.04553	3.85719e-06	GCST90001416	0.00580163	21.3229	0.143753	25.3999
IgD+ CD24- B cell Absolute Count	rs186803809	C	G	0.3363	0.028	3656	0.07548	8.37038e-06	GCST90001416	0.00540048	19.8405	0.143753	25.3999
IgD+ CD24- B cell Absolute Count	rs189761842	C	T	0.7675	0.0055	3656	0.1702	6.5011e-06	GCST90001416	0.00553124	20.3236	0.143753	25.3999
IgD+ CD24- B cell Absolute Count	rs2395904	T	G	-0.1335	0.2657	3656	0.0275	1.20663e-06	GCST90001416	0.00640472	23.5537	0.143753	25.3999
IgD+ CD24- B cell Absolute Count	rs34764986	T	C	-0.2158	0.0699	3656	0.04786	6.51387e-06	GCST90001416	0.00553023	20.3198	0.143753	25.3999
IgD+ CD24- B cell Absolute Count	rs34771848	C	T	-0.3693	0.023	3656	0.08033	4.28029e-06	GCST90001416	0.00574769	21.1235	0.143753	25.3999
IgD+ CD24- B cell Absolute Count	rs34910780	A	T	-0.2677	0.048	3656	0.05716	2.82231e-06	GCST90001416	0.0059636	21.9217	0.143753	25.3999
IgD+ CD24- B cell Absolute Count	rs3811215	T	G	0.1264	0.6968	3656	0.02685	2.50607e-06	GCST90001416	0.00602525	22.1497	0.143753	25.3999
IgD+ CD24- B cell Absolute Count	rs701839	A	G	0.1269	0.7124	3656	0.02791	5.44787e-06	GCST90001416	0.00562275	20.6617	0.143753	25.3999
IgD+ CD24- B cell Absolute Count	rs71615254	A	C	-0.2989	0.0406	3656	0.06147	1.15892e-06	GCST90001416	0.00642569	23.6313	0.143753	25.3999
IgD+ CD24- B cell Absolute Count	rs73426855	C	T	0.1616	0.8531	3656	0.03458	2.96512e-06	GCST90001416	0.005938	21.8271	0.143753	25.3999
IgD+ CD24- B cell Absolute Count	rs75474045	G	A	0.4915	0.0126	3656	0.1086	6.01724e-06	GCST90001416	0.00557128	20.4715	0.143753	25.3999
IgD+ CD24- B cell Absolute Count	rs76578043	G	A	0.3166	0.0298	3656	0.0697	5.56374e-06	GCST90001416	0.00561185	20.6214	0.143753	25.3999
IgD+ CD24- B cell Absolute Count	rs77983244	G	A	-0.3049	0.0325	3656	0.06682	5.04266e-06	GCST90001416	0.00566278	20.8096	0.143753	25.3999
IgD+ CD24- B cell Absolute Count	rs9354413	T	C	0.138	0.2964	3656	0.02729	4.26356e-07	GCST90001416	0.00694573	25.5572	0.143753	25.3999
CD24+ CD27+ B cell %B cell	rs10505439	C	T	-0.1852	0.0941	3657	0.04175	9.16764e-06	GCST90001417	0.00535197	19.6667	0.159987	26.5909
CD24+ CD27+ B cell %B cell	rs10743163	G	A	-0.1205	0.4035	3657	0.02541	2.11381e-06	GCST90001417	0.00611191	22.4764	0.159987	26.5909
CD24+ CD27+ B cell %B cell	rs112294465	C	A	1.249	0.0021	3657	0.2784	7.24535e-06	GCST90001417	0.00547366	20.1163	0.159987	26.5909
CD24+ CD27+ B cell %B cell	rs115405874	A	G	0.9325	0.0037	3657	0.2017	3.7786e-06	GCST90001417	0.00581072	21.3623	0.159987	26.5909
CD24+ CD27+ B cell %B cell	rs116844769	G	A	0.2482	0.0662	3657	0.05078	1.01994e-06	GCST90001417	0.00649031	23.877	0.159987	26.5909
CD24+ CD27+ B cell %B cell	rs117004076	A	G	0.4553	0.0146	3657	0.1022	8.3897e-06	GCST90001417	0.00539781	19.8361	0.159987	26.5909
CD24+ CD27+ B cell %B cell	rs145208372	G	A	-0.56	0.0097	3657	0.1234	5.67667e-06	GCST90001417	0.00559992	20.583	0.159987	26.5909
CD24+ CD27+ B cell %B cell	rs145442262	G	A	-0.2083	0.0906	3657	0.04276	1.10824e-06	GCST90001417	0.00644717	23.7173	0.159987	26.5909
CD24+ CD27+ B cell %B cell	rs148702078	G	C	0.9264	0.0034	3657	0.2067	7.39961e-06	GCST90001417	0.00546276	20.0761	0.159987	26.5909
CD24+ CD27+ B cell %B cell	rs265612	C	T	0.1143	0.3411	3657	0.02575	9.04471e-06	GCST90001417	0.00535895	19.6925	0.159987	26.5909
CD24+ CD27+ B cell %B cell	rs35698683	A	G	-0.293	0.0447	3657	0.05931	7.80645e-07	GCST90001417	0.00662927	24.3917	0.159987	26.5909
CD24+ CD27+ B cell %B cell	rs45608038	A	G	0.3527	0.0421	3657	0.0624	1.58367e-08	GCST90001417	0.00866043	31.9304	0.159987	26.5909
CD24+ CD27+ B cell %B cell	rs4658141	T	C	-0.1269	0.3805	3657	0.02592	9.789e-07	GCST90001417	0.00651165	23.9561	0.159987	26.5909
CD24+ CD27+ B cell %B cell	rs55710170	G	A	-0.1708	0.1181	3657	0.03788	6.51414e-06	GCST90001417	0.0055287	20.3197	0.159987	26.5909
CD24+ CD27+ B cell %B cell	rs62233948	C	T	-0.737	0.006	3657	0.1643	7.2676e-06	GCST90001417	0.00547207	20.1105	0.159987	26.5909
CD24+ CD27+ B cell %B cell	rs62459310	G	C	0.3676	0.022	3657	0.08119	5.96429e-06	GCST90001417	0.00557434	20.4884	0.159987	26.5909
CD24+ CD27+ B cell %B cell	rs681014	C	T	-0.9614	0.0034	3657	0.207	3.40993e-06	GCST90001417	0.00586393	21.5591	0.159987	26.5909
CD24+ CD27+ B cell %B cell	rs7221794	G	A	-0.1563	0.1574	3657	0.03395	4.14793e-06	GCST90001417	0.0057624	21.1837	0.159987	26.5909
CD24+ CD27+ B cell %B cell	rs72758947	A	G	-0.2365	0.0641	3657	0.05101	3.54622e-06	GCST90001417	0.00584361	21.4839	0.159987	26.5909
CD24+ CD27+ B cell %B cell	rs72844588	G	A	0.2066	0.0913	3657	0.04322	1.75126e-06	GCST90001417	0.00620956	22.8378	0.159987	26.5909
CD24+ CD27+ B cell %B cell	rs72944931	A	G	0.4657	0.0138	3657	0.1052	9.56386e-06	GCST90001417	0.0053301	19.5859	0.159987	26.5909
CD24+ CD27+ B cell %B cell	rs7412746	C	T	-0.1301	0.5153	3657	0.02547	3.25638e-07	GCST90001417	0.00708409	26.0771	0.159987	26.5909
CD24+ CD27+ B cell %B cell	rs75766272	C	T	-0.4865	0.0201	3657	0.08656	1.90539e-08	GCST90001417	0.00856389	31.5714	0.159987	26.5909
CD24+ CD27+ B cell %B cell	rs76477280	A	G	0.4892	0.0206	3657	0.08811	2.82176e-08	GCST90001417	0.00835896	30.8095	0.159987	26.5909
CD24+ CD27+ B cell %B cell	rs77762131	G	C	0.2675	0.045	3657	0.05828	4.43436e-06	GCST90001417	0.00572781	21.0558	0.159987	26.5909
CD24+ CD27+ B cell %B cell	rs9492229	T	C	0.2715	0.9556	3657	0.06115	8.99999e-06	GCST90001417	0.00536151	19.7019	0.159987	26.5909
CD24+ CD27+ B cell Absolute Count	rs10759006	T	C	0.1133	0.6198	3656	0.02556	9.30571e-06	GCST90001418	0.00534569	19.6381	0.157365	26.0664
CD24+ CD27+ B cell Absolute Count	rs10762541	C	T	0.1488	0.772	3656	0.02978	5.83372e-07	GCST90001418	0.00678258	24.9528	0.157365	26.0664
CD24+ CD27+ B cell Absolute Count	rs10942726	A	G	0.1188	0.3155	3656	0.02672	8.74401e-06	GCST90001418	0.00537789	19.7571	0.157365	26.0664
CD24+ CD27+ B cell Absolute Count	rs11649808	G	A	0.1546	0.8487	3656	0.03472	8.47715e-06	GCST90001418	0.00539392	19.8163	0.157365	26.0664
CD24+ CD27+ B cell Absolute Count	rs11653761	G	T	-0.118	0.592	3656	0.0247	1.7764e-06	GCST90001418	0.00620385	22.8104	0.157365	26.0664
CD24+ CD27+ B cell Absolute Count	rs118092259	T	G	-0.2901	0.0414	3656	0.06345	4.82851e-06	GCST90001418	0.00568525	20.8927	0.157365	26.0664
CD24+ CD27+ B cell Absolute Count	rs12874404	A	G	0.1691	0.3256	3656	0.02653	1.84261e-10	GCST90001418	0.0109902	40.6046	0.157365	26.0664
CD24+ CD27+ B cell Absolute Count	rs138329462	G	A	-0.4374	0.0174	3656	0.09365	3.00348e-06	GCST90001418	0.00593133	21.8024	0.157365	26.0664
CD24+ CD27+ B cell Absolute Count	rs144295598	G	A	0.5664	0.0103	3656	0.1203	2.49878e-06	GCST90001418	0.00602676	22.1553	0.157365	26.0664
CD24+ CD27+ B cell Absolute Count	rs144625305	C	T	0.6162	0.0086	3656	0.1357	5.60149e-06	GCST90001418	0.00560835	20.6085	0.157365	26.0664
CD24+ CD27+ B cell Absolute Count	rs149085540	C	T	-0.4318	0.0167	3656	0.09574	6.47874e-06	GCST90001418	0.00553302	20.3302	0.157365	26.0664
CD24+ CD27+ B cell Absolute Count	rs16867231	G	A	0.5129	0.0108	3656	0.1154	8.80798e-06	GCST90001418	0.00537412	19.7431	0.157365	26.0664
CD24+ CD27+ B cell Absolute Count	rs17708396	C	A	2.539	0.0005	3656	0.5201	1.05147e-06	GCST90001418	0.00647625	23.8185	0.157365	26.0664
CD24+ CD27+ B cell Absolute Count	rs184496770	C	T	1.162	0.0021	3656	0.2608	8.36895e-06	GCST90001418	0.00540056	19.8408	0.157365	26.0664
CD24+ CD27+ B cell Absolute Count	rs35057381	T	C	0.1344	0.2211	3656	0.02969	5.98902e-06	GCST90001418	0.00557371	20.4805	0.157365	26.0664
CD24+ CD27+ B cell Absolute Count	rs4076316	T	A	-0.1404	0.3005	3656	0.02729	2.67889e-07	GCST90001418	0.00718767	26.4539	0.157365	26.0664
CD24+ CD27+ B cell Absolute Count	rs557577736	A	G	1.818	0.001	3656	0.3878	2.7591e-06	GCST90001418	0.00597535	21.9652	0.157365	26.0664
CD24+ CD27+ B cell Absolute Count	rs56033406	C	T	0.312	0.0349	3656	0.06692	3.1272e-06	GCST90001418	0.0059104	21.725	0.157365	26.0664
CD24+ CD27+ B cell Absolute Count	rs7254039	G	A	-0.2606	0.0435	3656	0.0585	8.40102e-06	GCST90001418	0.00539859	19.8335	0.157365	26.0664
CD24+ CD27+ B cell Absolute Count	rs728776	A	G	-0.1712	0.121	3656	0.03808	6.93094e-06	GCST90001418	0.00549811	20.2011	0.157365	26.0664
CD24+ CD27+ B cell Absolute Count	rs73192651	C	T	0.4411	0.02	3656	0.08893	7.04638e-07	GCST90001418	0.00668434	24.5889	0.157365	26.0664
CD24+ CD27+ B cell Absolute Count	rs75766272	C	T	-0.4055	0.0201	3656	0.08609	2.4749e-06	GCST90001418	0.00603174	22.1737	0.157365	26.0664
CD24+ CD27+ B cell Absolute Count	rs7640784	C	A	-0.1111	0.4714	3656	0.02476	7.22073e-06	GCST90001418	0.00547691	20.1228	0.157365	26.0664
CD24+ CD27+ B cell Absolute Count	rs76552872	G	T	0.283	0.042	3656	0.06219	5.35006e-06	GCST90001418	0.00563213	20.6964	0.157365	26.0664
CD24+ CD27+ B cell Absolute Count	rs77762131	G	C	0.2815	0.045	3656	0.05774	1.08642e-06	GCST90001418	0.00645926	23.7556	0.157365	26.0664
CD24+ CD27+ B cell Absolute Count	rs79207264	G	A	0.1752	0.1184	3656	0.0393	8.2722e-06	GCST90001418	0.00540658	19.863	0.157365	26.0664
CD20- B cell %B cell	rs111761453	G	T	0.2453	0.0524	3658	0.05506	8.38385e-06	GCST90001419	0.00539671	19.8374	0.117202	24.1428
CD20- B cell %B cell	rs112180455	C	T	0.3316	0.0299	3658	0.07326	6.00127e-06	GCST90001419	0.00556962	20.4766	0.117202	24.1428
CD20- B cell %B cell	rs118084343	A	G	-0.2663	0.0547	3658	0.0544	9.81955e-07	GCST90001419	0.00650826	23.9501	0.117202	24.1428
CD20- B cell %B cell	rs140134875	C	A	-1.694	0.0011	3658	0.3528	1.57413e-06	GCST90001419	0.00626322	23.0426	0.117202	24.1428
CD20- B cell %B cell	rs187723151	G	A	-0.9447	0.004	3658	0.1934	1.03589e-06	GCST90001419	0.00648049	23.8472	0.117202	24.1428
CD20- B cell %B cell	rs2107459	C	A	0.2021	0.0853	3658	0.04383	4.00742e-06	GCST90001419	0.00577869	21.2497	0.117202	24.1428
CD20- B cell %B cell	rs316122	G	C	0.2993	0.0372	3658	0.06479	3.84592e-06	GCST90001419	0.00579999	21.3285	0.117202	24.1428
CD20- B cell %B cell	rs3885787	A	C	0.2407	0.9422	3658	0.05303	5.65377e-06	GCST90001419	0.00560049	20.5907	0.117202	24.1428
CD20- B cell %B cell	rs4244568	T	G	-0.1233	0.3414	3658	0.02622	2.56974e-06	GCST90001419	0.00600896	22.1016	0.117202	24.1428
CD20- B cell %B cell	rs4889373	A	G	-0.1372	0.7989	3658	0.03051	6.89558e-06	GCST90001419	0.00549776	20.2109	0.117202	24.1428
CD20- B cell %B cell	rs529500582	G	A	-0.4047	0.0254	3658	0.08262	9.66548e-07	GCST90001419	0.00651648	23.9805	0.117202	24.1428
CD20- B cell %B cell	rs57840701	A	C	0.4562	0.015	3658	0.1004	5.52426e-06	GCST90001419	0.00561248	20.6351	0.117202	24.1428
CD20- B cell %B cell	rs58352426	G	A	0.1401	0.2246	3658	0.02947	1.99444e-06	GCST90001419	0.00614041	22.588	0.117202	24.1428
CD20- B cell %B cell	rs7265879	C	G	-0.2182	0.0778	3658	0.04616	2.2782e-06	GCST90001419	0.00607141	22.3327	0.117202	24.1428
CD20- B cell %B cell	rs74786971	G	C	0.2235	0.0645	3658	0.04952	6.38182e-06	GCST90001419	0.00553781	20.359	0.117202	24.1428
CD20- B cell %B cell	rs75368642	C	T	0.2118	0.073	3658	0.04687	6.2167e-06	GCST90001419	0.00555138	20.4091	0.117202	24.1428
CD20- B cell %B cell	rs75951284	C	T	0.3083	0.0316	3658	0.06752	4.9699e-06	GCST90001419	0.00566722	20.8375	0.117202	24.1428
CD20- B cell %B cell	rs7875273	T	C	0.1137	0.3779	3658	0.02506	5.70301e-06	GCST90001419	0.005596	20.5741	0.117202	24.1428
CD20- B cell %B cell	rs9270911	C	T	0.1364	0.6083	3658	0.02871	2.02455e-06	GCST90001419	0.00613263	22.5593	0.117202	24.1428
CD20- B cell %B cell	rs9477367	T	C	-0.1917	0.9097	3658	0.04273	7.24675e-06	GCST90001419	0.00547207	20.116	0.117202	24.1428
IgD- CD38+ B cell Absolute Count	rs10815908	G	T	0.2526	0.0511	3656	0.0538	2.66389e-06	GCST90001420	0.00599356	22.0325	0.128184	24.2802
IgD- CD38+ B cell Absolute Count	rs114044800	G	C	0.5637	0.0086	3656	0.1259	7.55707e-06	GCST90001420	0.00545335	20.0358	0.128184	24.2802
IgD- CD38+ B cell Absolute Count	rs115156019	C	T	-0.6197	0.0081	3656	0.1242	6.05254e-07	GCST90001420	0.00676342	24.8818	0.128184	24.2802
IgD- CD38+ B cell Absolute Count	rs11605946	G	A	0.1457	0.1637	3656	0.03191	4.97198e-06	GCST90001420	0.00567009	20.8366	0.128184	24.2802
IgD- CD38+ B cell Absolute Count	rs11609248	A	G	-0.1355	0.1916	3656	0.03014	6.93457e-06	GCST90001420	0.00549783	20.2001	0.128184	24.2802
IgD- CD38+ B cell Absolute Count	rs138058221	C	T	-0.6658	0.0068	3656	0.1449	4.32971e-06	GCST90001420	0.00574174	21.1015	0.128184	24.2802
IgD- CD38+ B cell Absolute Count	rs138158989	G	A	-1.339	0.0018	3656	0.2832	2.26622e-06	GCST90001420	0.00607744	22.3428	0.128184	24.2802
IgD- CD38+ B cell Absolute Count	rs141490841	G	A	0.3828	0.02	3656	0.08506	6.78408e-06	GCST90001420	0.00550919	20.2421	0.128184	24.2802
IgD- CD38+ B cell Absolute Count	rs147319637	G	A	-0.5657	0.0094	3656	0.1224	3.80549e-06	GCST90001420	0.00580862	21.3487	0.128184	24.2802
IgD- CD38+ B cell Absolute Count	rs148362575	A	T	2.541	0.0008	3656	0.5292	1.57413e-06	GCST90001420	0.00626662	23.0426	0.128184	24.2802
IgD- CD38+ B cell Absolute Count	rs17037450	G	A	-0.3311	0.0264	3656	0.07236	4.74557e-06	GCST90001420	0.00569423	20.9259	0.128184	24.2802
IgD- CD38+ B cell Absolute Count	rs2075365	G	A	-0.1142	0.6518	3656	0.02477	4.01864e-06	GCST90001420	0.00578038	21.2443	0.128184	24.2802
IgD- CD38+ B cell Absolute Count	rs2792563	G	A	-0.108	0.5671	3656	0.02437	9.35025e-06	GCST90001420	0.00534323	19.629	0.128184	24.2802
IgD- CD38+ B cell Absolute Count	rs3105149	A	T	0.3462	0.0239	3656	0.07754	8.01464e-06	GCST90001420	0.00542294	19.9235	0.128184	24.2802
IgD- CD38+ B cell Absolute Count	rs478251	A	C	0.1689	0.1332	3656	0.03431	8.53308e-07	GCST90001420	0.0065848	24.2203	0.128184	24.2802
IgD- CD38+ B cell Absolute Count	rs62353585	T	C	0.3438	0.0227	3656	0.07709	8.20659e-06	GCST90001420	0.0054107	19.8782	0.128184	24.2802
IgD- CD38+ B cell Absolute Count	rs66491584	G	A	-0.1466	0.1991	3656	0.02957	7.13225e-07	GCST90001420	0.00667804	24.5656	0.128184	24.2802
IgD- CD38+ B cell Absolute Count	rs72834736	G	C	0.3465	0.0248	3656	0.07762	8.04227e-06	GCST90001420	0.00542116	19.9169	0.128184	24.2802
IgD- CD38+ B cell Absolute Count	rs74011406	G	A	0.1928	0.093	3656	0.04113	2.7646e-06	GCST90001420	0.00597431	21.9613	0.128184	24.2802
IgD- CD38+ B cell Absolute Count	rs78678130	G	A	-0.1707	0.1076	3656	0.03819	7.83087e-06	GCST90001420	0.00543494	19.9678	0.128184	24.2802
IgD- CD38+ B cell Absolute Count	rs79801395	G	C	0.1973	0.0799	3656	0.04374	6.46002e-06	GCST90001420	0.00553452	20.3357	0.128184	24.2802
IgD- CD38+ B cell Absolute Count	rs912755	G	C	-2.494	0.9996	3656	0.5255	2.07524e-06	GCST90001420	0.00612314	22.5118	0.128184	24.2802
CD20- B cell Absolute Count	rs111761453	G	T	0.249	0.0524	3657	0.05482	5.56866e-06	GCST90001421	0.00560987	20.6197	0.147423	25.1141
CD20- B cell Absolute Count	rs116699251	G	A	-0.2732	0.0446	3657	0.05861	3.14187e-06	GCST90001421	0.00590636	21.716	0.147423	25.1141
CD20- B cell Absolute Count	rs12146943	G	A	-0.1127	0.3704	3657	0.02495	6.27118e-06	GCST90001421	0.00554837	20.3924	0.147423	25.1141
CD20- B cell Absolute Count	rs16936840	C	T	0.1881	0.102	3657	0.04049	3.39103e-06	GCST90001421	0.0058668	21.5697	0.147423	25.1141
CD20- B cell Absolute Count	rs2102662	G	A	0.1274	0.7447	3657	0.02877	9.50123e-06	GCST90001421	0.00533349	19.5984	0.147423	25.1141
CD20- B cell Absolute Count	rs2212443	T	G	-0.1412	0.8048	3657	0.03117	5.89846e-06	GCST90001421	0.00558008	20.5096	0.147423	25.1141
CD20- B cell Absolute Count	rs252298	G	A	0.1091	0.5643	3657	0.02419	6.47885e-06	GCST90001421	0.00553151	20.3301	0.147423	25.1141
CD20- B cell Absolute Count	rs2637365	T	G	-0.1165	0.6217	3657	0.02515	3.61789e-06	GCST90001421	0.00583324	21.4456	0.147423	25.1141
CD20- B cell Absolute Count	rs34625183	C	T	-0.1694	0.1154	3657	0.03789	7.79142e-06	GCST90001421	0.00543607	19.9774	0.147423	25.1141
CD20- B cell Absolute Count	rs36123742	A	T	0.1193	0.6555	3657	0.02587	3.99737e-06	GCST90001421	0.00578156	21.2545	0.147423	25.1141
CD20- B cell Absolute Count	rs38182	C	T	-0.1541	0.1693	3657	0.03305	3.1219e-06	GCST90001421	0.00590967	21.7283	0.147423	25.1141
CD20- B cell Absolute Count	rs41494	A	T	1.728	0.999	3657	0.3819	6.04685e-06	GCST90001421	0.00556722	20.4621	0.147423	25.1141
CD20- B cell Absolute Count	rs56736306	C	G	-0.1465	0.1719	3657	0.03231	5.78222e-06	GCST90001421	0.00559038	20.5477	0.147423	25.1141
CD20- B cell Absolute Count	rs57641238	G	C	-0.1546	0.2252	3657	0.02937	1.41051e-07	GCST90001421	0.00751983	27.6932	0.147423	25.1141
CD20- B cell Absolute Count	rs6008703	G	C	-0.1147	0.3131	3657	0.02589	9.411e-06	GCST90001421	0.00533842	19.6167	0.147423	25.1141
CD20- B cell Absolute Count	rs6029245	T	C	0.3071	0.0358	3657	0.06585	3.10681e-06	GCST90001421	0.00591218	21.7375	0.147423	25.1141
CD20- B cell Absolute Count	rs6052993	C	G	-0.1123	0.4371	3657	0.0246	4.99398e-06	GCST90001421	0.00566626	20.8282	0.147423	25.1141
CD20- B cell Absolute Count	rs6482467	A	G	-0.1128	0.3646	3657	0.02546	9.40239e-06	GCST90001421	0.0053389	19.6184	0.147423	25.1141
CD20- B cell Absolute Count	rs6586822	T	C	-0.1182	0.6508	3657	0.02568	4.16841e-06	GCST90001421	0.00575985	21.1742	0.147423	25.1141
CD20- B cell Absolute Count	rs6712095	G	T	0.3592	0.0246	3657	0.07943	6.11942e-06	GCST90001421	0.00556105	20.4393	0.147423	25.1141
CD20- B cell Absolute Count	rs71431666	G	C	-0.1932	0.0946	3657	0.04158	3.37672e-06	GCST90001421	0.005869	21.5778	0.147423	25.1141
CD20- B cell Absolute Count	rs74786971	G	C	0.2348	0.0645	3657	0.04935	1.95664e-06	GCST90001421	0.00615201	22.6248	0.147423	25.1141
CD20- B cell Absolute Count	rs77553819	G	C	-0.1249	0.2863	3657	0.0269	3.43182e-06	GCST90001421	0.00586061	21.5468	0.147423	25.1141
CD20- B cell Absolute Count	rs7773849	A	G	1.508	0.0018	3657	0.2808	7.85751e-08	GCST90001421	0.00782478	28.8251	0.147423	25.1141
CD20- B cell Absolute Count	rs9273241	C	T	0.177	0.5975	3657	0.03455	3.00696e-07	GCST90001421	0.00712557	26.2309	0.147423	25.1141
CD20- CD38- B cell %B cell	rs10988372	G	C	0.1351	0.2044	3659	0.02998	6.59561e-06	GCST90001422	0.00551927	20.296	0.154446	25.5158
CD20- CD38- B cell %B cell	rs117308259	T	C	-0.8348	0.0066	3659	0.1494	2.30118e-08	GCST90001422	0.00846079	31.2051	0.154446	25.5158
CD20- CD38- B cell %B cell	rs118073973	T	A	0.2799	0.0402	3659	0.06148	5.29618e-06	GCST90001422	0.00563278	20.7157	0.154446	25.5158
CD20- CD38- B cell %B cell	rs13176237	A	G	0.2113	0.0696	3659	0.04756	8.87919e-06	GCST90001422	0.00536558	19.7278	0.154446	25.5158
CD20- CD38- B cell %B cell	rs141595421	T	G	-0.4902	0.0127	3659	0.11	8.33616e-06	GCST90001422	0.00539819	19.8483	0.154446	25.5158
CD20- CD38- B cell %B cell	rs16955339	G	T	0.293	0.0377	3659	0.06221	2.47895e-06	GCST90001422	0.00602598	22.1706	0.154446	25.5158
CD20- CD38- B cell %B cell	rs17099538	T	C	-0.2409	0.0559	3659	0.05156	2.97952e-06	GCST90001422	0.00593065	21.8178	0.154446	25.5158
CD20- CD38- B cell %B cell	rs182720746	C	T	0.6255	0.0089	3659	0.1314	1.9333e-06	GCST90001422	0.00615489	22.6478	0.154446	25.5158
CD20- CD38- B cell %B cell	rs2113943	A	G	0.1278	0.2288	3659	0.02875	8.7803e-06	GCST90001422	0.00537136	19.7492	0.154446	25.5158
CD20- CD38- B cell %B cell	rs2215848	G	A	0.524	0.0118	3659	0.1121	2.94817e-06	GCST90001422	0.00593613	21.8381	0.154446	25.5158
CD20- CD38- B cell %B cell	rs2339996	G	A	-0.1471	0.7803	3659	0.0287	2.96851e-07	GCST90001422	0.0071284	26.2557	0.154446	25.5158
CD20- CD38- B cell %B cell	rs34666228	G	T	0.1355	0.2346	3659	0.02809	1.40862e-06	GCST90001422	0.00631916	23.2561	0.154446	25.5158
CD20- CD38- B cell %B cell	rs35639639	T	C	0.1332	0.2062	3659	0.0299	8.39521e-06	GCST90001422	0.00539454	19.8348	0.154446	25.5158
CD20- CD38- B cell %B cell	rs36071180	G	A	0.1488	0.1596	3659	0.03329	7.82888e-06	GCST90001422	0.00543064	19.9683	0.154446	25.5158
CD20- CD38- B cell %B cell	rs396692	G	A	0.1157	0.6682	3659	0.02552	5.79596e-06	GCST90001422	0.00558612	20.5432	0.154446	25.5158
CD20- CD38- B cell %B cell	rs407575	T	G	0.127	0.236	3659	0.02814	6.38723e-06	GCST90001422	0.00553587	20.3574	0.154446	25.5158
CD20- CD38- B cell %B cell	rs55767134	G	C	-0.1463	0.1838	3659	0.03122	2.78462e-06	GCST90001422	0.00596571	21.9475	0.154446	25.5158
CD20- CD38- B cell %B cell	rs56284619	C	T	0.1557	0.1469	3659	0.03428	5.57212e-06	GCST90001422	0.0056065	20.6186	0.154446	25.5158
CD20- CD38- B cell %B cell	rs6125184	G	A	-0.1186	0.5914	3659	0.02463	1.47004e-06	GCST90001422	0.00629702	23.1741	0.154446	25.5158
CD20- CD38- B cell %B cell	rs62311900	C	T	-0.1398	0.1735	3659	0.03159	9.6241e-06	GCST90001422	0.00532395	19.5739	0.154446	25.5158
CD20- CD38- B cell %B cell	rs72492305	C	T	0.2125	0.6663	3659	0.04192	3.99535e-07	GCST90001422	0.00697387	25.6825	0.154446	25.5158
CD20- CD38- B cell %B cell	rs72652459	C	T	-1.505	0.0012	3659	0.3389	8.96092e-06	GCST90001422	0.00536084	19.7103	0.154446	25.5158
CD20- CD38- B cell %B cell	rs73036183	G	A	-1.342	0.0016	3659	0.2897	3.61489e-06	GCST90001422	0.0058305	21.4472	0.154446	25.5158
CD20- CD38- B cell %B cell	rs75839951	T	G	-0.2476	0.0585	3659	0.05192	1.85257e-06	GCST90001422	0.00617701	22.7297	0.154446	25.5158
CD20- CD38- B cell %B cell	rs77911577	A	C	-0.2551	0.05	3659	0.05732	8.56891e-06	GCST90001422	0.00538396	19.7957	0.154446	25.5158
CD20- CD38- B cell %B cell	rs78301150	G	A	-1.069	0.0033	3659	0.2213	1.36159e-06	GCST90001422	0.00633679	23.3214	0.154446	25.5158
CD20- CD38- B cell Absolute Count	rs10988372	G	C	0.139	0.2045	3658	0.03012	3.93334e-06	GCST90001423	0.00578835	21.2854	0.102235	24.3831
CD20- CD38- B cell Absolute Count	rs11203884	C	T	-0.1548	0.1643	3658	0.03269	2.18631e-06	GCST90001423	0.00609276	22.4117	0.102235	24.3831
CD20- CD38- B cell Absolute Count	rs117308259	T	C	-0.6917	0.0066	3658	0.1504	4.24383e-06	GCST90001423	0.005749	21.1399	0.102235	24.3831
CD20- CD38- B cell Absolute Count	rs118073973	T	A	0.2899	0.0402	3658	0.06184	2.76017e-06	GCST90001423	0.0059719	21.9644	0.102235	24.3831
CD20- CD38- B cell Absolute Count	rs16955339	G	T	0.3095	0.0377	3658	0.06249	7.3156e-07	GCST90001423	0.00666122	24.5167	0.102235	24.3831
CD20- CD38- B cell Absolute Count	rs182720746	C	T	0.6026	0.0089	3658	0.1323	5.24355e-06	GCST90001423	0.00563948	20.7349	0.102235	24.3831
CD20- CD38- B cell Absolute Count	rs2339996	G	A	-0.1438	0.7802	3658	0.02887	6.32732e-07	GCST90001423	0.00673666	24.7963	0.102235	24.3831
CD20- CD38- B cell Absolute Count	rs308820	T	C	-0.1305	0.7571	3658	0.02844	4.46212e-06	GCST90001423	0.00572302	21.0438	0.102235	24.3831
CD20- CD38- B cell Absolute Count	rs34666228	G	T	0.1435	0.2346	3658	0.02825	3.78139e-07	GCST90001423	0.00700439	25.7887	0.102235	24.3831
CD20- CD38- B cell Absolute Count	rs36071180	G	A	0.1498	0.1597	3658	0.03344	7.47603e-06	GCST90001423	0.00545596	20.0564	0.102235	24.3831
CD20- CD38- B cell Absolute Count	rs6125184	G	A	-0.1099	0.5914	3658	0.02479	9.28278e-06	GCST90001423	0.00534406	19.6429	0.102235	24.3831
CD20- CD38- B cell Absolute Count	rs62311900	C	T	-0.1537	0.1736	3658	0.03175	1.29223e-06	GCST90001423	0.00636566	23.4219	0.102235	24.3831
CD20- CD38- B cell Absolute Count	rs6906886	T	A	0.1893	0.903	3658	0.04063	3.17566e-06	GCST90001423	0.00589922	21.6955	0.102235	24.3831
CD20- CD38- B cell Absolute Count	rs72492305	C	T	0.2112	0.6662	3658	0.04169	4.06341e-07	GCST90001423	0.00696697	25.65	0.102235	24.3831
CD20- CD38- B cell Absolute Count	rs75799104	G	A	-0.3072	0.0349	3658	0.06608	3.33693e-06	GCST90001423	0.00587354	21.6006	0.102235	24.3831
CD20- CD38- B cell Absolute Count	rs77510701	C	A	-0.2548	0.0484	3658	0.05651	6.51534e-06	GCST90001423	0.0055271	20.3194	0.102235	24.3831
CD20- CD38- B cell Absolute Count	rs80339814	T	C	-0.2131	0.0794	3658	0.04766	7.7762e-06	GCST90001423	0.00543561	19.9812	0.102235	24.3831
IgD+ B cell %Lymphocyte	rs111830700	G	A	0.2879	0.0377	3657	0.06309	5.03504e-06	GCST90001424	0.00566202	20.8125	0.132955	27.8776
IgD+ B cell %Lymphocyte	rs11657531	C	T	-0.1468	0.4882	3657	0.0236	4.96082e-10	GCST90001424	0.0104697	38.6715	0.132955	27.8776
IgD+ B cell %Lymphocyte	rs116906133	A	G	-1.032	0.0037	3657	0.2178	2.15527e-06	GCST90001424	0.00610184	22.4391	0.132955	27.8776
IgD+ B cell %Lymphocyte	rs12874404	A	G	0.1898	0.3257	3657	0.02599	2.81822e-13	GCST90001424	0.0143737	53.3018	0.132955	27.8776
IgD+ B cell %Lymphocyte	rs12939565	A	T	-0.142	0.4267	3657	0.02747	2.35003e-07	GCST90001424	0.00725392	26.7068	0.132955	27.8776
IgD+ B cell %Lymphocyte	rs141070091	G	T	0.614	0.0081	3657	0.1364	6.74863e-06	GCST90001424	0.0055104	20.2521	0.132955	27.8776
IgD+ B cell %Lymphocyte	rs143109147	T	C	2.746	0.0004	3657	0.5892	3.15355e-06	GCST90001424	0.00590444	21.7089	0.132955	27.8776
IgD+ B cell %Lymphocyte	rs16837671	T	G	-0.2827	0.0494	3657	0.05702	7.12557e-07	GCST90001424	0.00667672	24.5674	0.132955	27.8776
IgD+ B cell %Lymphocyte	rs1977295	G	A	0.1101	0.5273	3657	0.02357	2.99457e-06	GCST90001424	0.00593126	21.8081	0.132955	27.8776
IgD+ B cell %Lymphocyte	rs2395904	T	G	-0.1285	0.2657	3657	0.02712	2.15624e-06	GCST90001424	0.0061016	22.4383	0.132955	27.8776
IgD+ B cell %Lymphocyte	rs2402519	G	C	0.1596	0.1523	3657	0.03359	2.01999e-06	GCST90001424	0.00613547	22.5636	0.132955	27.8776
IgD+ B cell %Lymphocyte	rs34910780	A	T	-0.2739	0.0481	3657	0.05642	1.20593e-06	GCST90001424	0.00640329	23.5548	0.132955	27.8776
IgD+ B cell %Lymphocyte	rs4361609	G	C	-0.2101	0.1131	3657	0.04223	6.52018e-07	GCST90001424	0.00672288	24.7384	0.132955	27.8776
IgD+ B cell %Lymphocyte	rs533239981	G	C	0.2839	0.0387	3657	0.06355	7.9195e-06	GCST90001424	0.00542764	19.9463	0.132955	27.8776
IgD+ B cell %Lymphocyte	rs55658072	A	G	0.1165	0.6218	3657	0.02499	3.13357e-06	GCST90001424	0.00590774	21.7211	0.132955	27.8776
IgD+ B cell %Lymphocyte	rs6131010	A	G	-0.1212	0.6172	3657	0.02568	2.36278e-06	GCST90001424	0.00605415	22.2627	0.132955	27.8776
IgD+ B cell %Lymphocyte	rs73078428	T	A	-0.1651	0.1318	3657	0.03606	4.68366e-06	GCST90001424	0.00569948	20.951	0.132955	27.8776
IgD+ B cell %Lymphocyte	rs75319860	T	C	0.3546	0.0249	3657	0.0787	6.61489e-06	GCST90001424	0.00552076	20.2904	0.132955	27.8776
IgD+ B cell %Lymphocyte	rs75956343	A	G	-0.2576	0.0469	3657	0.05786	8.50243e-06	GCST90001424	0.00539091	19.8106	0.132955	27.8776
IgD+ B cell %Lymphocyte	rs76845048	A	C	-0.3021	0.0357	3657	0.06594	4.6179e-06	GCST90001424	0.00570681	20.9781	0.132955	27.8776
IgD- CD38+ B cell %lymphocyte	rs113087021	T	A	0.1975	0.0766	3656	0.04432	8.34145e-06	GCST90001425	0.00540227	19.8471	0.183168	26.2147
IgD- CD38+ B cell %lymphocyte	rs114428590	T	A	-0.6902	0.0059	3656	0.1551	8.58574e-06	GCST90001425	0.00538734	19.792	0.183168	26.2147
IgD- CD38+ B cell %lymphocyte	rs11609248	A	G	-0.1438	0.1916	3656	0.02996	1.58877e-06	GCST90001425	0.00626181	23.0248	0.183168	26.2147
IgD- CD38+ B cell %lymphocyte	rs116540222	C	T	1.619	0.0011	3656	0.361	7.29945e-06	GCST90001425	0.0054713	20.1021	0.183168	26.2147
IgD- CD38+ B cell %lymphocyte	rs11938966	C	A	0.3028	0.0294	3656	0.06821	9.02805e-06	GCST90001425	0.00536136	19.696	0.183168	26.2147
IgD- CD38+ B cell %lymphocyte	rs12340211	C	G	0.2558	0.0518	3656	0.05361	1.82861e-06	GCST90001425	0.00618881	22.7547	0.183168	26.2147
IgD- CD38+ B cell %lymphocyte	rs138058221	C	T	-0.6459	0.0068	3656	0.1447	8.05495e-06	GCST90001425	0.00542034	19.9139	0.183168	26.2147
IgD- CD38+ B cell %lymphocyte	rs138158989	G	A	-1.324	0.0018	3656	0.2808	2.41592e-06	GCST90001425	0.00604425	22.22	0.183168	26.2147
IgD- CD38+ B cell %lymphocyte	rs139101653	C	T	-0.4998	0.0129	3656	0.1122	8.40711e-06	GCST90001425	0.00539821	19.8321	0.183168	26.2147
IgD- CD38+ B cell %lymphocyte	rs148362575	A	T	2.567	0.0008	3656	0.5384	1.8622e-06	GCST90001425	0.00617936	22.7198	0.183168	26.2147
IgD- CD38+ B cell %lymphocyte	rs148377259	T	C	-0.311	0.0341	3656	0.06449	1.41803e-06	GCST90001425	0.00632086	23.2433	0.183168	26.2147
IgD- CD38+ B cell %lymphocyte	rs151009998	G	A	0.2925	0.0379	3656	0.06183	2.23732e-06	GCST90001425	0.0060841	22.3674	0.183168	26.2147
IgD- CD38+ B cell %lymphocyte	rs17037450	G	A	-0.3233	0.0264	3656	0.07216	7.45307e-06	GCST90001425	0.00546052	20.0623	0.183168	26.2147
IgD- CD38+ B cell %lymphocyte	rs187459109	G	A	-1.987	0.0008	3656	0.4026	7.99786e-07	GCST90001425	0.00661848	24.345	0.183168	26.2147
IgD- CD38+ B cell %lymphocyte	rs2627305	G	A	-0.1167	0.2986	3656	0.02595	6.88834e-06	GCST90001425	0.0055013	20.2129	0.183168	26.2147
IgD- CD38+ B cell %lymphocyte	rs478251	A	C	0.1561	0.1332	3656	0.03419	4.97919e-06	GCST90001425	0.00566934	20.8339	0.183168	26.2147
IgD- CD38+ B cell %lymphocyte	rs4785074	C	T	-0.1289	0.635	3656	0.02471	1.82324e-07	GCST90001425	0.00738811	27.1971	0.183168	26.2147
IgD- CD38+ B cell %lymphocyte	rs62160934	T	A	0.1297	0.2133	3656	0.02865	5.98126e-06	GCST90001425	0.00557438	20.483	0.183168	26.2147
IgD- CD38+ B cell %lymphocyte	rs6488283	A	G	-0.1069	0.4229	3656	0.02367	6.29398e-06	GCST90001425	0.005548	20.3855	0.183168	26.2147
IgD- CD38+ B cell %lymphocyte	rs6554754	T	C	0.1238	0.7503	3656	0.0273	5.76585e-06	GCST90001425	0.00559337	20.5531	0.183168	26.2147
IgD- CD38+ B cell %lymphocyte	rs66491584	G	A	-0.1404	0.1991	3656	0.02948	1.91161e-06	GCST90001425	0.00616577	22.6695	0.183168	26.2147
IgD- CD38+ B cell %lymphocyte	rs72686093	C	T	0.2941	0.0382	3656	0.06126	1.57994e-06	GCST90001425	0.0062647	23.0355	0.183168	26.2147
IgD- CD38+ B cell %lymphocyte	rs72834736	G	C	0.3562	0.0248	3656	0.07723	3.98434e-06	GCST90001425	0.00578482	21.2607	0.183168	26.2147
IgD- CD38+ B cell %lymphocyte	rs7294591	C	T	0.1168	0.5412	3656	0.02391	1.03437e-06	GCST90001425	0.00648477	23.85	0.183168	26.2147
IgD- CD38+ B cell %lymphocyte	rs75346886	G	T	0.3296	0.0294	3656	0.06986	2.38166e-06	GCST90001425	0.00605166	22.2474	0.183168	26.2147
IgD- CD38+ B cell %lymphocyte	rs76348547	G	T	0.3941	0.0207	3656	0.0823	1.67967e-06	GCST90001425	0.00623292	22.9179	0.183168	26.2147
IgD- CD38+ B cell %lymphocyte	rs76624801	A	C	-2.09	0.0007	3656	0.45	3.40993e-06	GCST90001425	0.00586552	21.5591	0.183168	26.2147
IgD- CD38+ B cell %lymphocyte	rs78196740	T	C	0.192	0.0929	3656	0.04079	2.51344e-06	GCST90001425	0.00602372	22.1441	0.183168	26.2147
IgD- CD38+ B cell %lymphocyte	rs79264549	C	A	1.582	0.001	3656	0.3557	8.68479e-06	GCST90001425	0.0053814	19.77	0.183168	26.2147
IgD- CD38+ B cell %lymphocyte	rs79812543	G	A	0.3801	0.0197	3656	0.08244	4.01458e-06	GCST90001425	0.0057809	21.2462	0.183168	26.2147
IgD- CD38+ B cell %lymphocyte	rs970081	G	A	-0.1191	0.6517	3656	0.02482	1.59819e-06	GCST90001425	0.00625874	23.0135	0.183168	26.2147
IgD- CD38dim B cell %lymphocyte	rs10922490	T	C	0.516	0.0164	3656	0.1044	7.71157e-07	GCST90001426	0.00663743	24.4152	0.155642	26.765
IgD- CD38dim B cell %lymphocyte	rs114839471	A	G	2.925	0.0005	3656	0.6491	6.59866e-06	GCST90001426	0.00552353	20.2951	0.155642	26.765
IgD- CD38dim B cell %lymphocyte	rs11653761	G	T	-0.1257	0.592	3656	0.02411	1.85206e-07	GCST90001426	0.00737994	27.1668	0.155642	26.765
IgD- CD38dim B cell %lymphocyte	rs11687597	A	G	0.1644	0.2069	3656	0.03007	4.57089e-08	GCST90001426	0.0081095	29.8744	0.155642	26.765
IgD- CD38dim B cell %lymphocyte	rs11777835	T	C	-0.1408	0.5715	3656	0.02438	7.685e-09	GCST90001426	0.0090404	33.335	0.155642	26.765
IgD- CD38dim B cell %lymphocyte	rs118086652	A	G	0.38	0.0213	3656	0.08281	4.45763e-06	GCST90001426	0.00572666	21.0457	0.155642	26.765
IgD- CD38dim B cell %lymphocyte	rs12298227	T	C	-0.2055	0.1013	3656	0.04122	6.18197e-07	GCST90001426	0.00675241	24.8411	0.155642	26.765
IgD- CD38dim B cell %lymphocyte	rs134927	C	T	0.3766	0.0215	3656	0.08299	5.68182e-06	GCST90001426	0.00560097	20.5812	0.155642	26.765
IgD- CD38dim B cell %lymphocyte	rs143785715	C	T	1.034	0.0027	3656	0.2251	4.35844e-06	GCST90001426	0.00573832	21.0888	0.155642	26.765
IgD- CD38dim B cell %lymphocyte	rs145744014	C	T	0.4981	0.0116	3656	0.1104	6.42873e-06	GCST90001426	0.00553704	20.345	0.155642	26.765
IgD- CD38dim B cell %lymphocyte	rs146936090	C	T	1.843	0.0008	3656	0.3841	1.60074e-06	GCST90001426	0.00625791	23.0104	0.155642	26.765
IgD- CD38dim B cell %lymphocyte	rs17405603	A	T	-0.1275	0.2842	3656	0.02694	2.2151e-06	GCST90001426	0.00608929	22.3866	0.155642	26.765
IgD- CD38dim B cell %lymphocyte	rs1867929	C	A	0.1691	0.1104	3656	0.03822	9.67173e-06	GCST90001426	0.00532575	19.5645	0.155642	26.765
IgD- CD38dim B cell %lymphocyte	rs2137277	A	G	0.1383	0.1882	3656	0.03071	6.68688e-06	GCST90001426	0.00551666	20.2697	0.155642	26.765
IgD- CD38dim B cell %lymphocyte	rs2328245	C	T	0.1091	0.5678	3656	0.02407	5.82584e-06	GCST90001426	0.00558801	20.5333	0.155642	26.765
IgD- CD38dim B cell %lymphocyte	rs500586	C	T	-0.1164	0.7061	3656	0.02625	9.2378e-06	GCST90001426	0.00534948	19.6521	0.155642	26.765
IgD- CD38dim B cell %lymphocyte	rs652344	T	C	-0.1194	0.2946	3656	0.02653	6.77729e-06	GCST90001426	0.00550971	20.244	0.155642	26.765
IgD- CD38dim B cell %lymphocyte	rs675140	A	T	-0.1218	0.7001	3656	0.02694	6.15022e-06	GCST90001426	0.00555996	20.4297	0.155642	26.765
IgD- CD38dim B cell %lymphocyte	rs6972846	G	T	-0.1185	0.3885	3656	0.02475	1.68553e-06	GCST90001426	0.00623111	22.9112	0.155642	26.765
IgD- CD38dim B cell %lymphocyte	rs71612685	A	G	0.5092	0.0126	3656	0.1088	2.86669e-06	GCST90001426	0.00595551	21.8918	0.155642	26.765
IgD- CD38dim B cell %lymphocyte	rs72691171	A	T	0.556	0.0105	3656	0.1242	7.58232e-06	GCST90001426	0.00545163	20.0294	0.155642	26.765
IgD- CD38dim B cell %lymphocyte	rs72816858	G	C	0.4384	0.0172	3656	0.09254	2.16466e-06	GCST90001426	0.00610124	22.4308	0.155642	26.765
IgD- CD38dim B cell %lymphocyte	rs7595246	T	C	0.1571	0.1893	3656	0.03041	2.39075e-07	GCST90001426	0.00724694	26.6736	0.155642	26.765
IgD- CD38dim B cell %lymphocyte	rs78027513	G	T	0.2746	0.0414	3656	0.05995	4.63902e-06	GCST90001426	0.00570599	20.9694	0.155642	26.765
IgD- CD38dim B cell %lymphocyte	rs9520836	A	G	0.1281	0.5044	3656	0.02404	9.89624e-08	GCST90001426	0.00770661	28.3786	0.155642	26.765
IgD- CD38- B cell %lymphocyte	rs114551034	G	A	-0.2723	0.0509	3656	0.05703	1.79993e-06	GCST90001427	0.00619702	22.7851	0.178285	26.2169
IgD- CD38- B cell %lymphocyte	rs11653761	G	T	-0.1169	0.592	3656	0.0249	2.66895e-06	GCST90001427	0.00599258	22.0289	0.178285	26.2169
IgD- CD38- B cell %lymphocyte	rs116661843	G	A	-0.2855	0.0387	3656	0.06453	9.6756e-06	GCST90001427	0.00532554	19.5637	0.178285	26.2169
IgD- CD38- B cell %lymphocyte	rs11777835	T	C	-0.1246	0.5715	3656	0.02505	6.55677e-07	GCST90001427	0.0067218	24.7277	0.178285	26.2169
IgD- CD38- B cell %lymphocyte	rs12128328	T	C	0.1428	0.2113	3656	0.0306	3.06125e-06	GCST90001427	0.00592145	21.7659	0.178285	26.2169
IgD- CD38- B cell %lymphocyte	rs12426629	C	G	-0.1952	0.0989	3656	0.04268	4.79482e-06	GCST90001427	0.00568888	20.9061	0.178285	26.2169
IgD- CD38- B cell %lymphocyte	rs12624265	A	G	0.1358	0.2082	3656	0.03024	7.09759e-06	GCST90001427	0.00548581	20.1557	0.178285	26.2169
IgD- CD38- B cell %lymphocyte	rs12874404	A	G	0.1408	0.3256	3656	0.02668	1.31057e-07	GCST90001427	0.00756017	27.8353	0.178285	26.2169
IgD- CD38- B cell %lymphocyte	rs12992631	C	T	-0.1296	0.2408	3656	0.02879	6.74556e-06	GCST90001427	0.00551214	20.253	0.178285	26.2169
IgD- CD38- B cell %lymphocyte	rs144625305	C	T	0.617	0.0086	3656	0.1366	6.277e-06	GCST90001427	0.0055494	20.3907	0.178285	26.2169
IgD- CD38- B cell %lymphocyte	rs150378941	G	C	-0.853	0.0045	3656	0.1886	6.1027e-06	GCST90001427	0.00556398	20.4445	0.178285	26.2169
IgD- CD38- B cell %lymphocyte	rs17234595	G	A	-0.3825	0.0207	3656	0.08604	8.76442e-06	GCST90001427	0.00537668	19.7526	0.178285	26.2169
IgD- CD38- B cell %lymphocyte	rs17405603	A	T	-0.1322	0.2842	3656	0.0277	1.81896e-06	GCST90001427	0.00619156	22.7649	0.178285	26.2169
IgD- CD38- B cell %lymphocyte	rs190799514	T	C	0.391	0.0272	3656	0.07669	3.42449e-07	GCST90001427	0.00705981	25.98	0.178285	26.2169
IgD- CD38- B cell %lymphocyte	rs2084194	G	A	-0.1193	0.677	3656	0.02656	7.06513e-06	GCST90001427	0.00548818	20.1645	0.178285	26.2169
IgD- CD38- B cell %lymphocyte	rs34157595	T	C	-0.1195	0.3155	3656	0.02696	9.31499e-06	GCST90001427	0.00534518	19.6362	0.178285	26.2169
IgD- CD38- B cell %lymphocyte	rs4474666	G	A	0.1116	0.5167	3656	0.02456	5.52035e-06	GCST90001427	0.0056159	20.6364	0.178285	26.2169
IgD- CD38- B cell %lymphocyte	rs4697617	G	A	0.1211	0.7103	3656	0.02714	8.11798e-06	GCST90001427	0.00541631	19.899	0.178285	26.2169
IgD- CD38- B cell %lymphocyte	rs4756916	T	C	-0.1119	0.5685	3656	0.02508	8.13035e-06	GCST90001427	0.00541553	19.8961	0.178285	26.2169
IgD- CD38- B cell %lymphocyte	rs61790670	C	A	0.1517	0.23	3656	0.02904	1.7526e-07	GCST90001427	0.0074087	27.2735	0.178285	26.2169
IgD- CD38- B cell %lymphocyte	rs6723786	A	G	0.1403	0.2924	3656	0.02729	2.73168e-07	GCST90001427	0.00717751	26.4162	0.178285	26.2169
IgD- CD38- B cell %lymphocyte	rs7236090	T	C	0.1163	0.5922	3656	0.02497	3.19934e-06	GCST90001427	0.00589857	21.6813	0.178285	26.2169
IgD- CD38- B cell %lymphocyte	rs72711540	G	C	-0.165	0.1325	3656	0.03688	7.67807e-06	GCST90001427	0.00544513	20.0055	0.178285	26.2169
IgD- CD38- B cell %lymphocyte	rs72942964	C	T	-1.231	0.0021	3656	0.2689	4.69645e-06	GCST90001427	0.00569962	20.9458	0.178285	26.2169
IgD- CD38- B cell %lymphocyte	rs75116337	T	C	0.3985	0.0208	3656	0.08792	5.82815e-06	GCST90001427	0.00558781	20.5326	0.178285	26.2169
IgD- CD38- B cell %lymphocyte	rs75524570	T	C	0.2178	0.0673	3656	0.04807	5.8735e-06	GCST90001427	0.0055838	20.5178	0.178285	26.2169
IgD- CD38- B cell %lymphocyte	rs7676571	C	T	0.1731	0.8835	3656	0.0383	6.19618e-06	GCST90001427	0.00555611	20.4154	0.178285	26.2169
IgD- CD38- B cell %lymphocyte	rs77741094	C	G	-0.5436	0.0126	3656	0.1119	1.18632e-06	GCST90001427	0.00641355	23.5864	0.178285	26.2169
IgD- CD38- B cell %lymphocyte	rs814418	C	T	0.204	0.0907	3656	0.04436	4.25059e-06	GCST90001427	0.0057513	21.1368	0.178285	26.2169
IgD- CD38- B cell %lymphocyte	rs9514859	G	C	0.1207	0.4402	3656	0.025	1.37911e-06	GCST90001427	0.00633531	23.2968	0.178285	26.2169
IgD- CD38dim B cell %B cell	rs10743163	G	A	-0.1167	0.4035	3657	0.02529	3.94096e-06	GCST90001428	0.00578892	21.2817	0.152044	25.0339
IgD- CD38dim B cell %B cell	rs111854570	G	A	-0.2872	0.0388	3657	0.06245	4.2477e-06	GCST90001428	0.00575009	21.1381	0.152044	25.0339
IgD- CD38dim B cell %B cell	rs112904733	G	T	0.1953	0.0956	3657	0.04221	3.71241e-06	GCST90001428	0.00581988	21.3962	0.152044	25.0339
IgD- CD38dim B cell %B cell	rs113530462	G	C	0.887	0.0038	3657	0.196	6.025e-06	GCST90001428	0.0055691	20.469	0.152044	25.0339
IgD- CD38dim B cell %B cell	rs114839471	A	G	3.03	0.0005	3657	0.6695	6.01773e-06	GCST90001428	0.00556972	20.4714	0.152044	25.0339
IgD- CD38dim B cell %B cell	rs11548656	A	G	-0.1701	0.1288	3657	0.0366	3.35915e-06	GCST90001428	0.0058717	21.5878	0.152044	25.0339
IgD- CD38dim B cell %B cell	rs117227598	C	G	0.651	0.0078	3657	0.1451	7.2382e-06	GCST90001428	0.00547417	20.1182	0.152044	25.0339
IgD- CD38dim B cell %B cell	rs117541917	A	C	-0.2358	0.0593	3657	0.05299	8.59118e-06	GCST90001428	0.00538554	19.7907	0.152044	25.0339
IgD- CD38dim B cell %B cell	rs117987395	T	G	-0.246	0.0524	3657	0.05509	7.99117e-06	GCST90001428	0.00542298	19.9291	0.152044	25.0339
IgD- CD38dim B cell %B cell	rs12118242	C	T	-0.7345	0.0055	3657	0.1635	7.044e-06	GCST90001428	0.00548824	20.1702	0.152044	25.0339
IgD- CD38dim B cell %B cell	rs138919897	A	G	-1.341	0.0019	3657	0.296	5.88706e-06	GCST90001428	0.00558108	20.5133	0.152044	25.0339
IgD- CD38dim B cell %B cell	rs143109147	T	C	-2.636	0.0004	3657	0.5937	8.99786e-06	GCST90001428	0.00536163	19.7024	0.152044	25.0339
IgD- CD38dim B cell %B cell	rs146267894	C	T	-0.4565	0.0148	3657	0.1023	8.10598e-06	GCST90001428	0.0054156	19.9018	0.152044	25.0339
IgD- CD38dim B cell %B cell	rs16832731	G	A	0.1484	0.1987	3657	0.03147	2.40997e-06	GCST90001428	0.00604389	22.2247	0.152044	25.0339
IgD- CD38dim B cell %B cell	rs17405749	C	T	-0.1389	0.2374	3657	0.02884	1.46298e-06	GCST90001428	0.00630294	23.1834	0.152044	25.0339
IgD- CD38dim B cell %B cell	rs1846398	A	C	-0.1293	0.7518	3657	0.02904	8.48844e-06	GCST90001428	0.00539176	19.8137	0.152044	25.0339
IgD- CD38dim B cell %B cell	rs2397752	C	T	-0.136	0.248	3657	0.02815	1.35671e-06	GCST90001428	0.0063421	23.3283	0.152044	25.0339
IgD- CD38dim B cell %B cell	rs4038038	G	A	0.1177	0.359	3657	0.02529	3.25536e-06	GCST90001428	0.00588797	21.648	0.152044	25.0339
IgD- CD38dim B cell %B cell	rs61946381	A	C	0.321	0.0305	3657	0.07254	9.63776e-06	GCST90001428	0.00532612	19.5712	0.152044	25.0339
IgD- CD38dim B cell %B cell	rs73205209	T	C	0.3323	0.0334	3657	0.07083	2.7119e-06	GCST90001428	0.00598267	21.9983	0.152044	25.0339
IgD- CD38dim B cell %B cell	rs75273600	G	A	0.6398	0.0093	3657	0.1253	3.28797e-07	GCST90001428	0.00707907	26.0585	0.152044	25.0339
IgD- CD38dim B cell %B cell	rs75659776	C	T	0.2621	0.0515	3657	0.05581	2.64928e-06	GCST90001428	0.00599479	22.0431	0.152044	25.0339
IgD- CD38dim B cell %B cell	rs80088375	C	T	-0.3593	0.0247	3657	0.07955	6.28238e-06	GCST90001428	0.00554745	20.389	0.152044	25.0339
IgD- CD38dim B cell %B cell	rs80216562	G	A	-0.3698	0.029	3657	0.07231	3.15254e-07	GCST90001428	0.00710096	26.1396	0.152044	25.0339
IgD- CD38dim B cell %B cell	rs849133	C	T	-0.1154	0.5576	3657	0.02601	9.13251e-06	GCST90001428	0.00535395	19.674	0.152044	25.0339
IgD- CD38dim B cell %B cell	rs9424619	T	A	-0.5857	0.0109	3657	0.1138	2.6504e-07	GCST90001428	0.00719129	26.4745	0.152044	25.0339
IgD+ CD38+ B cell %lymphocyte	rs10103048	A	C	0.126	0.7321	3656	0.02692	2.86127e-06	GCST90001429	0.00595649	21.8954	0.16409	26.3771
IgD+ CD38+ B cell %lymphocyte	rs10832409	G	A	0.1495	0.1722	3656	0.03227	3.60778e-06	GCST90001429	0.00583628	21.451	0.16409	26.3771
IgD+ CD38+ B cell %lymphocyte	rs10877626	C	G	0.1102	0.4739	3656	0.02441	6.34534e-06	GCST90001429	0.00554379	20.37	0.16409	26.3771
IgD+ CD38+ B cell %lymphocyte	rs11068290	C	T	0.3875	0.0231	3656	0.07937	1.0491e-06	GCST90001429	0.00647742	23.8228	0.16409	26.3771
IgD+ CD38+ B cell %lymphocyte	rs11185560	G	A	-0.2347	0.9375	3656	0.05014	2.85627e-06	GCST90001429	0.00595739	21.8988	0.16409	26.3771
IgD+ CD38+ B cell %lymphocyte	rs11682311	T	C	-0.1278	0.3243	3656	0.02599	8.77568e-07	GCST90001429	0.00657022	24.1664	0.16409	26.3771
IgD+ CD38+ B cell %lymphocyte	rs117772462	T	A	-0.4644	0.0159	3656	0.09659	1.52485e-06	GCST90001429	0.00628314	23.1037	0.16409	26.3771
IgD+ CD38+ B cell %lymphocyte	rs13300113	A	T	0.1232	0.2789	3656	0.02752	7.579e-06	GCST90001429	0.00545185	20.0303	0.16409	26.3771
IgD+ CD38+ B cell %lymphocyte	rs139260757	C	T	-0.3597	0.0368	3656	0.06401	1.91584e-08	GCST90001429	0.00856336	31.5608	0.16409	26.3771
IgD+ CD38+ B cell %lymphocyte	rs1695681	C	A	-0.1213	0.5309	3656	0.02451	7.45956e-07	GCST90001429	0.00665471	24.4792	0.16409	26.3771
IgD+ CD38+ B cell %lymphocyte	rs17408660	A	G	-0.4731	0.0129	3656	0.1058	7.76203e-06	GCST90001429	0.00543951	19.9847	0.16409	26.3771
IgD+ CD38+ B cell %lymphocyte	rs1919856	A	G	0.1734	0.108	3656	0.03817	5.55028e-06	GCST90001429	0.0056131	20.6261	0.16409	26.3771
IgD+ CD38+ B cell %lymphocyte	rs2216762	T	C	-0.1525	0.8141	3656	0.03097	8.47408e-07	GCST90001429	0.00658841	24.2337	0.16409	26.3771
IgD+ CD38+ B cell %lymphocyte	rs2686423	A	G	0.3352	0.9739	3656	0.07432	6.47586e-06	GCST90001429	0.00553326	20.331	0.16409	26.3771
IgD+ CD38+ B cell %lymphocyte	rs2857599	G	A	-0.1653	0.1722	3656	0.03649	5.89814e-06	GCST90001429	0.00558163	20.5097	0.16409	26.3771
IgD+ CD38+ B cell %lymphocyte	rs28687044	G	C	-0.1658	0.1232	3656	0.03741	9.3376e-06	GCST90001429	0.00534393	19.6316	0.16409	26.3771
IgD+ CD38+ B cell %lymphocyte	rs3811315	T	A	0.1771	0.1157	3656	0.03756	2.41565e-06	GCST90001429	0.00604431	22.2202	0.16409	26.3771
IgD+ CD38+ B cell %lymphocyte	rs55708924	A	G	-0.3886	0.0185	3656	0.0872	8.33389e-06	GCST90001429	0.00540274	19.8488	0.16409	26.3771
IgD+ CD38+ B cell %lymphocyte	rs59879144	C	A	-0.4624	0.0161	3656	0.09688	1.81578e-06	GCST90001429	0.00619246	22.7683	0.16409	26.3771
IgD+ CD38+ B cell %lymphocyte	rs60521331	G	A	0.1158	0.5022	3656	0.02425	1.79477e-06	GCST90001429	0.00619851	22.7906	0.16409	26.3771
IgD+ CD38+ B cell %lymphocyte	rs75589249	C	T	-0.5382	0.0107	3656	0.1197	6.91655e-06	GCST90001429	0.00549918	20.2051	0.16409	26.3771
IgD+ CD38+ B cell %lymphocyte	rs76112278	G	A	-0.4243	0.0194	3656	0.08741	1.20913e-06	GCST90001429	0.00640365	23.5497	0.16409	26.3771
IgD+ CD38+ B cell %lymphocyte	rs76660971	G	A	-0.1368	0.2299	3656	0.02874	1.93673e-06	GCST90001429	0.00615899	22.6444	0.16409	26.3771
IgD+ CD38+ B cell %lymphocyte	rs7667070	T	C	-0.283	0.0361	3656	0.06349	8.29617e-06	GCST90001429	0.00540508	19.8575	0.16409	26.3771
IgD+ CD38+ B cell %lymphocyte	rs78658073	G	A	1.792	0.001	3656	0.3659	9.70572e-07	GCST90001429	0.00651786	23.9725	0.16409	26.3771
IgD+ CD38+ B cell %lymphocyte	rs7896246	A	G	-0.116	0.6458	3656	0.02553	5.52821e-06	GCST90001429	0.00561517	20.6337	0.16409	26.3771
IgD+ CD38+ B cell %lymphocyte	rs80330977	G	A	-0.2327	0.0814	3656	0.04501	2.34141e-07	GCST90001429	0.0072578	26.7139	0.16409	26.3771
IgD+ CD38dim B cell %lymphocyte	rs10933716	C	T	-0.1262	0.2486	3656	0.02775	5.42231e-06	GCST90001430	0.00562518	20.6707	0.210104	27.5108
IgD+ CD38dim B cell %lymphocyte	rs11657531	C	T	-0.1167	0.4884	3656	0.0237	8.47709e-07	GCST90001430	0.00658822	24.233	0.210104	27.5108
IgD+ CD38dim B cell %lymphocyte	rs116844769	G	A	-0.2347	0.0662	3656	0.04969	2.32066e-06	GCST90001430	0.00606513	22.2972	0.210104	27.5108
IgD+ CD38dim B cell %lymphocyte	rs12516105	T	C	0.1502	0.1737	3656	0.03243	3.63001e-06	GCST90001430	0.0058331	21.4392	0.210104	27.5108
IgD+ CD38dim B cell %lymphocyte	rs12874404	A	G	0.1366	0.3256	3656	0.02617	1.79197e-07	GCST90001430	0.00739713	27.2305	0.210104	27.5108
IgD+ CD38dim B cell %lymphocyte	rs139695291	A	G	1.581	0.0011	3656	0.3506	6.50074e-06	GCST90001430	0.00553127	20.3237	0.210104	27.5108
IgD+ CD38dim B cell %lymphocyte	rs142838362	C	T	0.2463	0.0577	3656	0.05243	2.63118e-06	GCST90001430	0.00599997	22.0562	0.210104	27.5108
IgD+ CD38dim B cell %lymphocyte	rs143109147	T	C	2.959	0.0004	3656	0.5843	4.10163e-07	GCST90001430	0.00696588	25.6319	0.210104	27.5108
IgD+ CD38dim B cell %lymphocyte	rs143518319	C	A	-0.4492	0.015	3656	0.09996	6.99642e-06	GCST90001430	0.00549324	20.1832	0.210104	27.5108
IgD+ CD38dim B cell %lymphocyte	rs149290264	C	T	0.6348	0.007	3656	0.1427	8.64747e-06	GCST90001430	0.00538363	19.7783	0.210104	27.5108
IgD+ CD38dim B cell %lymphocyte	rs1510971	T	A	-0.2012	0.0826	3656	0.04413	5.1335e-06	GCST90001430	0.00565353	20.7755	0.210104	27.5108
IgD+ CD38dim B cell %lymphocyte	rs16974449	C	A	0.1233	0.4851	3656	0.02445	4.58422e-07	GCST90001430	0.00690799	25.4174	0.210104	27.5108
IgD+ CD38dim B cell %lymphocyte	rs182174914	T	A	2.439	0.0004	3656	0.5502	9.29596e-06	GCST90001430	0.00534624	19.6401	0.210104	27.5108
IgD+ CD38dim B cell %lymphocyte	rs2291516	G	A	0.1953	0.0793	3656	0.04406	9.3107e-06	GCST90001430	0.00534542	19.6371	0.210104	27.5108
IgD+ CD38dim B cell %lymphocyte	rs28399382	C	T	0.1411	0.1982	3656	0.0308	4.62384e-06	GCST90001430	0.00570769	20.9756	0.210104	27.5108
IgD+ CD38dim B cell %lymphocyte	rs28654727	C	A	0.1272	0.2433	3656	0.02842	7.61538e-06	GCST90001430	0.00544938	20.0211	0.210104	27.5108
IgD+ CD38dim B cell %lymphocyte	rs34910780	A	T	-0.2544	0.048	3656	0.05663	7.04519e-06	GCST90001430	0.00548964	20.1699	0.210104	27.5108
IgD+ CD38dim B cell %lymphocyte	rs4361609	G	C	-0.1912	0.1131	3656	0.04275	7.73051e-06	GCST90001430	0.00544161	19.9924	0.210104	27.5108
IgD+ CD38dim B cell %lymphocyte	rs4716961	T	C	-0.3385	0.0265	3656	0.07465	5.77417e-06	GCST90001430	0.00559263	20.5504	0.210104	27.5108
IgD+ CD38dim B cell %lymphocyte	rs533239981	G	C	0.3011	0.0387	3656	0.06365	2.23904e-06	GCST90001430	0.00608371	22.3659	0.210104	27.5108
IgD+ CD38dim B cell %lymphocyte	rs55708924	A	G	-0.4222	0.0185	3656	0.08736	1.34575e-06	GCST90001430	0.00634804	23.3439	0.210104	27.5108
IgD+ CD38dim B cell %lymphocyte	rs55877424	G	A	0.1449	0.1607	3656	0.0327	9.37133e-06	GCST90001430	0.00534206	19.6247	0.210104	27.5108
IgD+ CD38dim B cell %lymphocyte	rs60521331	G	A	0.1214	0.5022	3656	0.02433	6.04654e-07	GCST90001430	0.00676394	24.8837	0.210104	27.5108
IgD+ CD38dim B cell %lymphocyte	rs60953943	G	A	-0.4228	0.0204	3656	0.08863	1.83866e-06	GCST90001430	0.00618596	22.7442	0.210104	27.5108
IgD+ CD38dim B cell %lymphocyte	rs6131010	A	G	-0.1184	0.6172	3656	0.02588	4.76308e-06	GCST90001430	0.00569232	20.9188	0.210104	27.5108
IgD+ CD38dim B cell %lymphocyte	rs62474511	A	T	0.2018	0.0927	3656	0.04179	1.37285e-06	GCST90001430	0.00633768	23.3056	0.210104	27.5108
IgD+ CD38dim B cell %lymphocyte	rs655580	G	A	0.1258	0.4571	3656	0.02423	2.08147e-07	GCST90001430	0.0073191	26.9412	0.210104	27.5108
IgD+ CD38dim B cell %lymphocyte	rs74151247	C	A	0.348	0.0302	3656	0.07127	1.04569e-06	GCST90001430	0.00647912	23.8291	0.210104	27.5108
IgD+ CD38dim B cell %lymphocyte	rs75319860	T	C	0.3651	0.0249	3656	0.07896	3.76664e-06	GCST90001430	0.00581394	21.3684	0.210104	27.5108
IgD+ CD38dim B cell %lymphocyte	rs75474045	G	A	0.503	0.0126	3656	0.1077	3.00642e-06	GCST90001430	0.00593082	21.8005	0.210104	27.5108
IgD+ CD38dim B cell %lymphocyte	rs75512885	T	A	-0.2112	0.0788	3656	0.04633	5.14954e-06	GCST90001430	0.00565191	20.7695	0.210104	27.5108
IgD+ CD38dim B cell %lymphocyte	rs76400856	A	C	0.2233	0.0639	3656	0.0485	4.14206e-06	GCST90001430	0.0057647	21.1864	0.210104	27.5108
IgD+ CD38dim B cell %lymphocyte	rs7687276	G	A	0.1165	0.4702	3656	0.02466	2.30966e-06	GCST90001430	0.00606759	22.3063	0.210104	27.5108
IgD+ CD38dim B cell %lymphocyte	rs7840067	T	C	-0.1537	0.1978	3656	0.03026	3.78803e-07	GCST90001430	0.00700728	25.7853	0.210104	27.5108
IgD+ CD38dim B cell %lymphocyte	rs9459562	G	C	0.1106	0.4346	3656	0.0246	6.92649e-06	GCST90001430	0.00549844	20.2024	0.210104	27.5108
IgD+ CD38- B cell %lymphocyte	rs10444793	G	A	-0.4323	0.0181	3656	0.09225	2.78353e-06	GCST90001431	0.00597077	21.9483	0.13304	26.5552
IgD+ CD38- B cell %lymphocyte	rs112782756	A	G	3.09	0.0003	3656	0.683	6.06364e-06	GCST90001431	0.0055673	20.4568	0.13304	26.5552
IgD+ CD38- B cell %lymphocyte	rs12146653	T	C	0.1892	0.0964	3656	0.04126	4.52782e-06	GCST90001431	0.00571856	21.0158	0.13304	26.5552
IgD+ CD38- B cell %lymphocyte	rs12197754	T	C	-0.1427	0.2014	3656	0.03115	4.62626e-06	GCST90001431	0.00570742	20.9746	0.13304	26.5552
IgD+ CD38- B cell %lymphocyte	rs12763172	T	C	0.1272	0.7213	3656	0.02784	4.90137e-06	GCST90001431	0.0056775	20.864	0.13304	26.5552
IgD+ CD38- B cell %lymphocyte	rs12829274	A	G	-0.2515	0.0618	3656	0.05194	1.28458e-06	GCST90001431	0.0063722	23.4334	0.13304	26.5552
IgD+ CD38- B cell %lymphocyte	rs12874404	A	G	0.1714	0.3256	3656	0.02663	1.22381e-10	GCST90001431	0.0112042	41.4039	0.13304	26.5552
IgD+ CD38- B cell %lymphocyte	rs144625305	C	T	0.6141	0.0086	3656	0.1364	6.72538e-06	GCST90001431	0.00551369	20.2587	0.13304	26.5552
IgD+ CD38- B cell %lymphocyte	rs149701635	C	G	-0.3548	0.0263	3656	0.07767	4.92296e-06	GCST90001431	0.00567522	20.8556	0.13304	26.5552
IgD+ CD38- B cell %lymphocyte	rs149731447	C	T	-0.9621	0.0036	3656	0.2156	8.10352e-06	GCST90001431	0.00541723	19.9024	0.13304	26.5552
IgD+ CD38- B cell %lymphocyte	rs2003291	C	T	-0.1589	0.1413	3656	0.0357	8.54791e-06	GCST90001431	0.00538962	19.8004	0.13304	26.5552
IgD+ CD38- B cell %lymphocyte	rs28594458	C	G	-0.1135	0.4918	3656	0.02418	2.67964e-06	GCST90001431	0.00599051	22.0212	0.13304	26.5552
IgD+ CD38- B cell %lymphocyte	rs35088452	C	A	-0.1352	0.7471	3656	0.02849	2.07966e-06	GCST90001431	0.00612203	22.5077	0.13304	26.5552
IgD+ CD38- B cell %lymphocyte	rs3730631	T	C	-0.1789	0.1288	3656	0.03729	1.60632e-06	GCST90001431	0.00625611	23.0037	0.13304	26.5552
IgD+ CD38- B cell %lymphocyte	rs62235484	G	A	0.4662	0.0175	3656	0.09386	6.80064e-07	GCST90001431	0.0067028	24.6573	0.13304	26.5552
IgD+ CD38- B cell %lymphocyte	rs6895553	T	C	-0.199	0.0946	3656	0.04272	3.18925e-06	GCST90001431	0.00590021	21.6873	0.13304	26.5552
IgD+ CD38- B cell %lymphocyte	rs72706301	G	A	0.448	0.0179	3656	0.09406	1.90814e-06	GCST90001431	0.00616671	22.673	0.13304	26.5552
IgD+ CD38- B cell %lymphocyte	rs77055472	T	A	-0.2682	0.0495	3656	0.05762	3.24557e-06	GCST90001431	0.00589113	21.6538	0.13304	26.5552
IgD+ CD38- B cell %lymphocyte	rs77762131	G	C	0.3532	0.045	3656	0.058	1.13154e-09	GCST90001431	0.0100414	37.0636	0.13304	26.5552
IgD+ CD38- B cell %lymphocyte	rs78007261	C	T	-0.3003	0.0379	3656	0.06556	4.63784e-06	GCST90001431	0.00570613	20.9698	0.13304	26.5552
IgD+ CD38- B cell %lymphocyte	rs78009119	T	G	-0.5085	0.0137	3656	0.1078	2.39267e-06	GCST90001431	0.00604927	22.2386	0.13304	26.5552
Unswitched memory B cell %lymphocyte	rs10119513	G	A	0.3622	0.9784	3656	0.08185	9.63673e-06	GCST90001432	0.00532762	19.5714	0.161218	29.079
Unswitched memory B cell %lymphocyte	rs10840410	T	C	-0.1182	0.3087	3656	0.02642	7.68116e-06	GCST90001432	0.00544493	20.0047	0.161218	29.079
Unswitched memory B cell %lymphocyte	rs10894530	C	A	-0.1638	0.1296	3656	0.03684	8.73806e-06	GCST90001432	0.00537824	19.7584	0.161218	29.079
Unswitched memory B cell %lymphocyte	rs112135308	C	G	0.416	0.0174	3656	0.08833	2.48189e-06	GCST90001432	0.00603028	22.1683	0.161218	29.079
Unswitched memory B cell %lymphocyte	rs11657759	A	C	-0.1271	0.4903	3656	0.02394	1.10164e-07	GCST90001432	0.0076507	28.1712	0.161218	29.079
Unswitched memory B cell %lymphocyte	rs11794578	T	G	0.1189	0.4521	3656	0.02437	1.06652e-06	GCST90001432	0.00646886	23.7911	0.161218	29.079
Unswitched memory B cell %lymphocyte	rs12829274	A	G	-0.2536	0.0618	3656	0.0511	6.94777e-07	GCST90001432	0.00669167	24.6161	0.161218	29.079
Unswitched memory B cell %lymphocyte	rs12874404	A	G	0.1827	0.3256	3656	0.02625	3.40273e-12	GCST90001432	0.0130766	48.4151	0.161218	29.079
Unswitched memory B cell %lymphocyte	rs141247883	A	G	-0.3185	0.0319	3656	0.06842	3.23868e-06	GCST90001432	0.00589223	21.6578	0.161218	29.079
Unswitched memory B cell %lymphocyte	rs143553941	G	C	0.501	0.013	3656	0.107	2.83753e-06	GCST90001432	0.00596081	21.9114	0.161218	29.079
Unswitched memory B cell %lymphocyte	rs144625305	C	T	0.5993	0.0086	3656	0.1343	8.10477e-06	GCST90001432	0.00541716	19.9021	0.161218	29.079
Unswitched memory B cell %lymphocyte	rs2956955	T	C	-0.3254	0.9661	3656	0.06746	1.40991e-06	GCST90001432	0.00632384	23.2544	0.161218	29.079
Unswitched memory B cell %lymphocyte	rs55712190	C	T	0.2264	0.074	3656	0.04694	1.41288e-06	GCST90001432	0.00632275	23.2503	0.161218	29.079
Unswitched memory B cell %lymphocyte	rs557577736	A	G	1.799	0.001	3656	0.3838	2.76783e-06	GCST90001432	0.00597371	21.9591	0.161218	29.079
Unswitched memory B cell %lymphocyte	rs56326639	A	G	0.1461	0.1761	3656	0.0323	6.09059e-06	GCST90001432	0.00556501	20.4483	0.161218	29.079
Unswitched memory B cell %lymphocyte	rs57757402	A	G	-0.1601	0.1435	3656	0.03523	5.50861e-06	GCST90001432	0.00561701	20.6405	0.161218	29.079
Unswitched memory B cell %lymphocyte	rs6032660	G	A	-0.1525	0.6359	3656	0.02629	6.60447e-09	GCST90001432	0.00911955	33.6295	0.161218	29.079
Unswitched memory B cell %lymphocyte	rs6557137	C	T	-0.1494	0.1838	3656	0.03221	3.51268e-06	GCST90001432	0.00585013	21.5022	0.161218	29.079
Unswitched memory B cell %lymphocyte	rs7254039	G	A	-0.2695	0.0435	3656	0.05778	3.09754e-06	GCST90001432	0.00591534	21.7433	0.161218	29.079
Unswitched memory B cell %lymphocyte	rs73192651	C	T	0.5455	0.02	3656	0.08807	5.86798e-10	GCST90001432	0.0103847	38.3439	0.161218	29.079
Unswitched memory B cell %lymphocyte	rs75766272	C	T	-0.3961	0.0201	3656	0.08527	3.39674e-06	GCST90001432	0.00586753	21.5665	0.161218	29.079
Unswitched memory B cell %lymphocyte	rs76762356	A	G	-0.3702	0.0228	3656	0.08274	7.66776e-06	GCST90001432	0.00544583	20.008	0.161218	29.079
Unswitched memory B cell %lymphocyte	rs77762131	G	C	0.3287	0.045	3656	0.05701	8.13412e-09	GCST90001432	0.00901073	33.2246	0.161218	29.079
Unswitched memory B cell %lymphocyte	rs8014978	T	C	-0.1203	0.5737	3656	0.02463	1.03804e-06	GCST90001432	0.00648293	23.8432	0.161218	29.079
IgD- CD27- B cell %lymphocyte	rs111407982	C	T	-0.1612	0.1551	3656	0.03377	1.81081e-06	GCST90001433	0.00619389	22.7735	0.144847	34.2246
IgD- CD27- B cell %lymphocyte	rs113442137	G	A	-0.2734	0.0472	3656	0.0574	1.90673e-06	GCST90001433	0.00616709	22.6744	0.144847	34.2246
IgD- CD27- B cell %lymphocyte	rs12654363	C	T	-0.2241	0.9301	3656	0.04812	3.20683e-06	GCST90001433	0.00589736	21.6768	0.144847	34.2246
IgD- CD27- B cell %lymphocyte	rs185621536	C	T	-0.3248	0.0312	3656	0.07016	3.66694e-06	GCST90001433	0.00582785	21.4198	0.144847	34.2246
IgD- CD27- B cell %lymphocyte	rs191610741	C	T	-0.3731	0.0257	3656	0.08152	4.72163e-06	GCST90001433	0.00569685	20.9356	0.144847	34.2246
IgD- CD27- B cell %lymphocyte	rs1978170	A	G	-0.113	0.6033	3656	0.02548	9.2136e-06	GCST90001433	0.00535084	19.6571	0.144847	34.2246
IgD- CD27- B cell %lymphocyte	rs2250246	A	G	0.1325	0.5341	3656	0.02454	6.68835e-08	GCST90001433	0.00791092	29.137	0.144847	34.2246
IgD- CD27- B cell %lymphocyte	rs2789568	T	C	-0.2462	0.0706	3656	0.04816	3.18553e-07	GCST90001433	0.00709747	26.1195	0.144847	34.2246
IgD- CD27- B cell %lymphocyte	rs35574803	T	C	-0.3044	0.0562	3656	0.05397	1.69882e-08	GCST90001433	0.00862612	31.7941	0.144847	34.2246
IgD- CD27- B cell %lymphocyte	rs4810485	T	G	0.317	0.6313	3656	0.02622	1.19276e-33	GCST90001433	0.0384434	146.088	0.144847	34.2246
IgD- CD27- B cell %lymphocyte	rs4941188	G	A	-0.1285	0.6726	3656	0.02642	1.15188e-06	GCST90001433	0.00642885	23.643	0.144847	34.2246
IgD- CD27- B cell %lymphocyte	rs7260348	T	C	-0.2227	0.0722	3656	0.04722	2.40264e-06	GCST90001433	0.00604711	22.2306	0.144847	34.2246
IgD- CD27- B cell %lymphocyte	rs7606024	T	A	-0.1469	0.7882	3656	0.03041	1.3609e-06	GCST90001433	0.00634222	23.3224	0.144847	34.2246
IgD- CD27- B cell %lymphocyte	rs77114347	A	T	-0.239	0.0543	3656	0.05358	8.1723e-06	GCST90001433	0.00541286	19.8862	0.144847	34.2246
IgD- CD27- B cell %lymphocyte	rs77126700	T	C	0.3695	0.0239	3656	0.08021	4.09193e-06	GCST90001433	0.00577101	21.2097	0.144847	34.2246
IgD- CD27- B cell %lymphocyte	rs78756830	T	C	0.4221	0.0194	3656	0.08746	1.39158e-06	GCST90001433	0.00633064	23.2795	0.144847	34.2246
IgD- CD27- B cell %lymphocyte	rs78763642	G	A	-0.3442	0.0279	3656	0.07449	3.82347e-06	GCST90001433	0.00580618	21.3397	0.144847	34.2246
IgD- CD27- B cell %lymphocyte	rs807894	T	G	0.114	0.5868	3656	0.02536	6.94823e-06	GCST90001433	0.00549682	20.1964	0.144847	34.2246
Switched memory B cell %lymphocyte	rs11653761	G	T	-0.1491	0.592	3656	0.02489	2.0938e-09	GCST90001434	0.0097198	35.8648	0.120243	27.6165
Switched memory B cell %lymphocyte	rs117231919	C	T	0.17	0.1219	3656	0.03776	6.72794e-06	GCST90001434	0.00551349	20.258	0.120243	27.6165
Switched memory B cell %lymphocyte	rs118076634	C	T	1.115	0.0025	3656	0.2283	1.03995e-06	GCST90001434	0.00648198	23.8397	0.120243	27.6165
Switched memory B cell %lymphocyte	rs12426629	C	G	-0.2182	0.0989	3656	0.04316	4.29024e-07	GCST90001434	0.00694248	25.5452	0.120243	27.6165
Switched memory B cell %lymphocyte	rs13146743	G	C	0.3178	0.03	3656	0.07088	7.33824e-06	GCST90001434	0.00546856	20.092	0.120243	27.6165
Switched memory B cell %lymphocyte	rs138728953	C	A	0.311	0.0319	3656	0.06986	8.51691e-06	GCST90001434	0.0053915	19.8073	0.120243	27.6165
Switched memory B cell %lymphocyte	rs145744014	C	T	0.5148	0.0116	3656	0.1143	6.6706e-06	GCST90001434	0.00551792	20.2744	0.120243	27.6165
Switched memory B cell %lymphocyte	rs1519526	T	C	0.1674	0.1957	3656	0.03168	1.26331e-07	GCST90001434	0.00757932	27.9063	0.120243	27.6165
Switched memory B cell %lymphocyte	rs17405603	A	T	-0.1343	0.2842	3656	0.02781	1.37084e-06	GCST90001434	0.00633844	23.3084	0.120243	27.6165
Switched memory B cell %lymphocyte	rs190799514	T	C	0.3656	0.0272	3656	0.07711	2.12374e-06	GCST90001434	0.00611115	22.4674	0.120243	27.6165
Switched memory B cell %lymphocyte	rs377621503	C	T	-0.7635	0.0049	3656	0.1715	8.51158e-06	GCST90001434	0.00539182	19.8085	0.120243	27.6165
Switched memory B cell %lymphocyte	rs62382785	G	A	0.1313	0.2492	3656	0.02902	6.05482e-06	GCST90001434	0.00556805	20.4596	0.120243	27.6165
Switched memory B cell %lymphocyte	rs726449	C	T	0.1133	0.4387	3656	0.02505	6.09825e-06	GCST90001434	0.00556436	20.4459	0.120243	27.6165
Switched memory B cell %lymphocyte	rs7595246	T	C	0.1684	0.1893	3656	0.03143	8.4177e-08	GCST90001434	0.00779099	28.6918	0.120243	27.6165
Switched memory B cell %lymphocyte	rs7640978	C	T	0.1649	0.1493	3656	0.0355	3.3996e-06	GCST90001434	0.00586709	21.5649	0.120243	27.6165
Switched memory B cell %lymphocyte	rs7840395	A	G	-0.1437	0.5715	3656	0.02516	1.1202e-08	GCST90001434	0.00884358	32.6028	0.120243	27.6165
Switched memory B cell %lymphocyte	rs814418	C	T	0.199	0.0907	3656	0.04491	9.37604e-06	GCST90001434	0.0053418	19.6238	0.120243	27.6165
Switched memory B cell %lymphocyte	rs9520836	A	G	0.1567	0.5044	3656	0.02479	2.59713e-10	GCST90001434	0.0108108	39.9344	0.120243	27.6165
Plasma Blast-Plasma Cell %lymphocyte	rs10849436	G	A	0.1516	0.1596	3657	0.03371	6.88601e-06	GCST90001435	0.00549998	20.2136	0.115068	24.8906
Plasma Blast-Plasma Cell %lymphocyte	rs11089305	A	G	0.1295	0.2882	3657	0.02684	1.40082e-06	GCST90001435	0.00632548	23.2668	0.115068	24.8906
Plasma Blast-Plasma Cell %lymphocyte	rs116540222	C	T	1.756	0.0011	3657	0.3749	2.81446e-06	GCST90001435	0.00596342	21.9271	0.115068	24.8906
Plasma Blast-Plasma Cell %lymphocyte	rs12412378	C	A	-0.1755	0.1608	3657	0.03276	8.45483e-08	GCST90001435	0.00778658	28.6833	0.115068	24.8906
Plasma Blast-Plasma Cell %lymphocyte	rs141365416	C	T	2.328	0.0005	3657	0.4961	2.69752e-06	GCST90001435	0.00598543	22.0085	0.115068	24.8906
Plasma Blast-Plasma Cell %lymphocyte	rs148362575	A	T	2.608	0.0008	3657	0.5526	2.36416e-06	GCST90001435	0.00605385	22.2616	0.115068	24.8906
Plasma Blast-Plasma Cell %lymphocyte	rs1838357	G	A	0.1167	0.3142	3657	0.02638	9.69771e-06	GCST90001435	0.00532291	19.5594	0.115068	24.8906
Plasma Blast-Plasma Cell %lymphocyte	rs1938685	G	A	-0.158	0.1359	3657	0.03558	8.9668e-06	GCST90001435	0.00536342	19.709	0.115068	24.8906
Plasma Blast-Plasma Cell %lymphocyte	rs3138500	C	T	-0.2314	0.0678	3657	0.04918	2.53661e-06	GCST90001435	0.00601733	22.1265	0.115068	24.8906
Plasma Blast-Plasma Cell %lymphocyte	rs4785074	C	T	-0.1403	0.6349	3657	0.02562	4.3458e-08	GCST90001435	0.00813365	29.9723	0.115068	24.8906
Plasma Blast-Plasma Cell %lymphocyte	rs55728331	G	A	1.624	0.0015	3657	0.3466	2.79255e-06	GCST90001435	0.00596747	21.9421	0.115068	24.8906
Plasma Blast-Plasma Cell %lymphocyte	rs61294310	A	G	0.5223	0.0124	3657	0.1088	1.58229e-06	GCST90001435	0.00626223	23.0327	0.115068	24.8906
Plasma Blast-Plasma Cell %lymphocyte	rs62519719	G	A	-0.1218	0.2815	3657	0.02685	5.72462e-06	GCST90001435	0.00559557	20.5669	0.115068	24.8906
Plasma Blast-Plasma Cell %lymphocyte	rs7255292	T	C	-0.1601	0.853	3657	0.035	4.77847e-06	GCST90001435	0.0056891	20.9126	0.115068	24.8906
Plasma Blast-Plasma Cell %lymphocyte	rs74326785	T	C	0.351	0.0279	3657	0.07464	2.56904e-06	GCST90001435	0.00601074	22.1021	0.115068	24.8906
Plasma Blast-Plasma Cell %lymphocyte	rs7449190	T	C	0.1298	0.7401	3657	0.028	3.55707e-06	GCST90001435	0.00584203	21.4781	0.115068	24.8906
Plasma Blast-Plasma Cell %lymphocyte	rs80347884	A	G	0.2823	0.045	3657	0.05844	1.36125e-06	GCST90001435	0.00634036	23.3219	0.115068	24.8906
Plasma Blast-Plasma Cell %lymphocyte	rs8132059	C	T	-0.1294	0.2244	3657	0.02876	6.81761e-06	GCST90001435	0.00550514	20.2327	0.115068	24.8906
Plasma Blast-Plasma Cell %lymphocyte	rs897989	T	G	-0.1183	0.3001	3657	0.02654	8.29509e-06	GCST90001435	0.00540368	19.8578	0.115068	24.8906
Memory B cell %lymphocyte	rs10791220	A	G	-0.1793	0.1134	3656	0.03894	4.13419e-06	GCST90001436	0.00576569	21.19	0.193834	29.0532
Memory B cell %lymphocyte	rs11225155	G	A	0.1112	0.5364	3656	0.0245	5.65818e-06	GCST90001436	0.00560313	20.5892	0.193834	29.0532
Memory B cell %lymphocyte	rs11653761	G	T	-0.1359	0.592	3656	0.02451	2.945e-08	GCST90001436	0.00833891	30.7266	0.193834	29.0532
Memory B cell %lymphocyte	rs12636848	T	G	0.1242	0.3031	3656	0.02655	2.89734e-06	GCST90001436	0.00594999	21.8714	0.193834	29.0532
Memory B cell %lymphocyte	rs12763172	T	C	0.132	0.7213	3656	0.02749	1.57288e-06	GCST90001436	0.00626703	23.0442	0.193834	29.0532
Memory B cell %lymphocyte	rs12874404	A	G	0.2221	0.3256	3656	0.0262	2.30878e-17	GCST90001436	0.0192768	71.8219	0.193834	29.0532
Memory B cell %lymphocyte	rs139196765	A	G	1.237	0.0025	3656	0.2495	7.12534e-07	GCST90001436	0.00667855	24.5675	0.193834	29.0532
Memory B cell %lymphocyte	rs143003356	G	A	-0.5299	0.0115	3656	0.1157	4.65091e-06	GCST90001436	0.00570467	20.9645	0.193834	29.0532
Memory B cell %lymphocyte	rs144625305	C	T	0.6141	0.0086	3656	0.1347	5.13929e-06	GCST90001436	0.00565295	20.7733	0.193834	29.0532
Memory B cell %lymphocyte	rs1770731	A	T	-0.1473	0.8254	3656	0.0326	6.23072e-06	GCST90001436	0.00555323	20.4048	0.193834	29.0532
Memory B cell %lymphocyte	rs17708396	C	A	2.518	0.0005	3656	0.5212	1.35741e-06	GCST90001436	0.00634355	23.3273	0.193834	29.0532
Memory B cell %lymphocyte	rs34173062	G	A	0.1453	0.2153	3656	0.02991	1.18633e-06	GCST90001436	0.00641354	23.5864	0.193834	29.0532
Memory B cell %lymphocyte	rs3810559	T	G	-0.1132	0.5444	3656	0.02457	4.0804e-06	GCST90001436	0.00577248	21.2151	0.193834	29.0532
Memory B cell %lymphocyte	rs410173	A	G	-0.144	0.8222	3656	0.03208	7.16329e-06	GCST90001436	0.00548104	20.1381	0.193834	29.0532
Memory B cell %lymphocyte	rs4640493	A	T	0.1493	0.83	3656	0.03234	3.90127e-06	GCST90001436	0.00579574	21.3011	0.193834	29.0532
Memory B cell %lymphocyte	rs551529415	C	T	-0.5751	0.01	3656	0.124	3.51962e-06	GCST90001436	0.00584911	21.4984	0.193834	29.0532
Memory B cell %lymphocyte	rs557577736	A	G	1.799	0.001	3656	0.3851	2.98988e-06	GCST90001436	0.00593368	21.8111	0.193834	29.0532
Memory B cell %lymphocyte	rs6558507	C	T	-0.2635	0.9547	3656	0.05776	5.06733e-06	GCST90001436	0.00566025	20.8003	0.193834	29.0532
Memory B cell %lymphocyte	rs6895553	T	C	-0.1889	0.0946	3656	0.04221	7.63245e-06	GCST90001436	0.00544822	20.0168	0.193834	29.0532
Memory B cell %lymphocyte	rs7254039	G	A	-0.2668	0.0435	3656	0.05819	4.54029e-06	GCST90001436	0.00571714	21.0105	0.193834	29.0532
Memory B cell %lymphocyte	rs73192651	C	T	0.442	0.02	3656	0.08807	5.20128e-07	GCST90001436	0.00684228	25.1739	0.193834	29.0532
Memory B cell %lymphocyte	rs74505387	T	C	-0.2033	0.1057	3656	0.03964	2.91815e-07	GCST90001436	0.00714312	26.2887	0.193834	29.0532
Memory B cell %lymphocyte	rs74839056	C	T	1.357	0.0015	3656	0.3052	8.73763e-06	GCST90001436	0.00537827	19.7585	0.193834	29.0532
Memory B cell %lymphocyte	rs75414548	G	A	0.2864	0.0354	3656	0.06412	7.94632e-06	GCST90001436	0.00542737	19.9398	0.193834	29.0532
Memory B cell %lymphocyte	rs75766272	C	T	-0.3971	0.0201	3656	0.08543	3.34763e-06	GCST90001436	0.00587508	21.5944	0.193834	29.0532
Memory B cell %lymphocyte	rs77762131	G	C	0.3049	0.045	3656	0.05737	1.06878e-07	GCST90001436	0.00766649	28.2298	0.193834	29.0532
Memory B cell %lymphocyte	rs878471	G	A	-0.1135	0.5429	3656	0.02517	6.50307e-06	GCST90001436	0.00553108	20.323	0.193834	29.0532
Memory B cell %lymphocyte	rs9514859	G	C	0.112	0.4402	3656	0.02469	5.72634e-06	GCST90001436	0.00559693	20.5663	0.193834	29.0532
Memory B cell %lymphocyte	rs9614226	T	G	-0.3841	0.9792	3656	0.08631	8.57754e-06	GCST90001436	0.00538783	19.7938	0.193834	29.0532
Memory B cell %lymphocyte	rs974368	G	A	0.1136	0.5141	3656	0.02464	4.01915e-06	GCST90001436	0.00578031	21.2441	0.193834	29.0532
Naive-mature B cell %lymphocyte	rs111830700	G	A	0.2916	0.0377	3656	0.06457	6.301e-06	GCST90001437	0.00554742	20.3834	0.142961	25.2366
Naive-mature B cell %lymphocyte	rs112850074	A	G	0.3445	0.031	3656	0.07141	1.40528e-06	GCST90001437	0.00632555	23.2607	0.142961	25.2366
Naive-mature B cell %lymphocyte	rs115204570	G	T	-0.479	0.0161	3656	0.1028	3.16927e-06	GCST90001437	0.00590347	21.6994	0.142961	25.2366
Naive-mature B cell %lymphocyte	rs11653761	G	T	-0.1122	0.592	3656	0.02478	5.95883e-06	GCST90001437	0.00557633	20.4902	0.142961	25.2366
Naive-mature B cell %lymphocyte	rs116844769	G	A	-0.2342	0.0662	3656	0.05066	3.78272e-06	GCST90001437	0.00581174	21.3602	0.142961	25.2366
Naive-mature B cell %lymphocyte	rs11937214	A	G	0.271	0.0465	3656	0.06102	8.94724e-06	GCST90001437	0.00536601	19.7132	0.142961	25.2366
Naive-mature B cell %lymphocyte	rs12939565	A	T	-0.1308	0.4267	3656	0.02872	5.25559e-06	GCST90001437	0.00564136	20.7305	0.142961	25.2366
Naive-mature B cell %lymphocyte	rs140197720	C	T	0.4648	0.0153	3656	0.1016	4.76668e-06	GCST90001437	0.00569193	20.9174	0.142961	25.2366
Naive-mature B cell %lymphocyte	rs17056318	T	C	-0.2266	0.081	3656	0.04592	8.02868e-07	GCST90001437	0.00661648	24.3376	0.142961	25.2366
Naive-mature B cell %lymphocyte	rs2395904	T	G	-0.1504	0.2657	3656	0.02772	5.77326e-08	GCST90001437	0.00798767	29.422	0.142961	25.2366
Naive-mature B cell %lymphocyte	rs2978582	T	C	0.1509	0.1969	3656	0.0316	1.79425e-06	GCST90001437	0.00619866	22.7912	0.142961	25.2366
Naive-mature B cell %lymphocyte	rs35607968	C	T	0.1611	0.1536	3656	0.03434	2.71445e-06	GCST90001437	0.00598381	21.9965	0.142961	25.2366
Naive-mature B cell %lymphocyte	rs4361609	G	C	-0.1954	0.1131	3656	0.04397	8.83266e-06	GCST90001437	0.00537267	19.7378	0.142961	25.2366
Naive-mature B cell %lymphocyte	rs4361743	T	C	0.3335	0.9725	3656	0.07409	6.75447e-06	GCST90001437	0.00551145	20.2505	0.142961	25.2366
Naive-mature B cell %lymphocyte	rs4805840	A	G	-0.1599	0.823	3656	0.03309	1.34981e-06	GCST90001437	0.00634647	23.3381	0.142961	25.2366
Naive-mature B cell %lymphocyte	rs533239981	G	C	0.3348	0.0387	3656	0.06479	2.37292e-07	GCST90001437	0.00725084	26.6881	0.142961	25.2366
Naive-mature B cell %lymphocyte	rs55658072	A	G	0.1132	0.6219	3656	0.02554	9.32491e-06	GCST90001437	0.00534463	19.6342	0.142961	25.2366
Naive-mature B cell %lymphocyte	rs55708924	A	G	-0.3974	0.0185	3656	0.08899	7.98185e-06	GCST90001437	0.00542506	19.9313	0.142961	25.2366
Naive-mature B cell %lymphocyte	rs56097028	G	C	0.1156	0.3832	3656	0.02559	6.26066e-06	GCST90001437	0.00555075	20.3956	0.142961	25.2366
Naive-mature B cell %lymphocyte	rs7270264	T	C	-0.1135	0.4132	3656	0.02501	5.67405e-06	GCST90001437	0.00560168	20.5839	0.142961	25.2366
Naive-mature B cell %lymphocyte	rs74151247	C	A	0.3341	0.0302	3656	0.07265	4.25011e-06	GCST90001437	0.00575136	21.137	0.142961	25.2366
Naive-mature B cell %lymphocyte	rs74397782	G	A	-0.3176	0.0343	3656	0.06621	1.61173e-06	GCST90001437	0.00625436	22.9973	0.142961	25.2366
Naive-mature B cell %lymphocyte	rs76845048	A	C	-0.3046	0.0357	3656	0.06737	6.14609e-06	GCST90001437	0.00556031	20.431	0.142961	25.2366
Naive-mature B cell %lymphocyte	rs78433555	C	A	0.2756	0.0501	3656	0.05706	1.36531e-06	GCST90001437	0.00634054	23.3162	0.142961	25.2366
IgD- CD38dim B cell Absolute Count	rs115414430	C	G	0.3388	0.0286	3656	0.07271	3.16814e-06	GCST90001438	0.00590365	21.7001	0.122035	25.2629
IgD- CD38dim B cell Absolute Count	rs11653761	G	T	-0.1121	0.592	3656	0.02405	3.14489e-06	GCST90001438	0.00590747	21.7142	0.122035	25.2629
IgD- CD38dim B cell Absolute Count	rs117605782	G	A	0.8913	0.0034	3656	0.1987	7.26897e-06	GCST90001438	0.00547346	20.1101	0.122035	25.2629
IgD- CD38dim B cell Absolute Count	rs141352577	C	T	0.3656	0.0235	3656	0.07671	1.87918e-06	GCST90001438	0.00617465	22.7023	0.122035	25.2629
IgD- CD38dim B cell Absolute Count	rs149006488	C	G	-0.1579	0.1496	3656	0.03413	3.72025e-06	GCST90001438	0.00582037	21.3921	0.122035	25.2629
IgD- CD38dim B cell Absolute Count	rs1519524	T	A	0.141	0.2246	3656	0.02892	1.08523e-06	GCST90001438	0.00645983	23.7577	0.122035	25.2629
IgD- CD38dim B cell Absolute Count	rs16925715	T	C	-0.1298	0.2824	3656	0.02698	1.50199e-06	GCST90001438	0.00629098	23.1328	0.122035	25.2629
IgD- CD38dim B cell Absolute Count	rs192544457	G	A	0.8492	0.006	3656	0.1563	5.53705e-08	GCST90001438	0.00800946	29.5029	0.122035	25.2629
IgD- CD38dim B cell Absolute Count	rs4936106	C	G	0.3309	0.0289	3656	0.07134	3.51199e-06	GCST90001438	0.00585023	21.5025	0.122035	25.2629
IgD- CD38dim B cell Absolute Count	rs533086	A	G	-0.119	0.7021	3656	0.02614	5.30348e-06	GCST90001438	0.00563666	20.7131	0.122035	25.2629
IgD- CD38dim B cell Absolute Count	rs60035843	A	G	0.1277	0.2382	3656	0.02849	7.38517e-06	GCST90001438	0.00546526	20.0798	0.122035	25.2629
IgD- CD38dim B cell Absolute Count	rs61910510	C	T	0.3355	0.0295	3656	0.07014	1.72449e-06	GCST90001438	0.00621925	22.8674	0.122035	25.2629
IgD- CD38dim B cell Absolute Count	rs73178168	C	T	0.1583	0.1703	3656	0.03258	1.18094e-06	GCST90001438	0.00641591	23.5951	0.122035	25.2629
IgD- CD38dim B cell Absolute Count	rs73185679	T	C	0.1715	0.1041	3656	0.0387	9.35692e-06	GCST90001438	0.00534286	19.6277	0.122035	25.2629
IgD- CD38dim B cell Absolute Count	rs7595246	T	C	0.14	0.1893	3656	0.03035	3.97185e-06	GCST90001438	0.00578645	21.2667	0.122035	25.2629
IgD- CD38dim B cell Absolute Count	rs77848220	C	T	0.405	0.0219	3656	0.08232	8.66216e-07	GCST90001438	0.00657699	24.1914	0.122035	25.2629
IgD- CD38dim B cell Absolute Count	rs7840395	A	G	-0.1267	0.5715	3656	0.02425	1.74398e-07	GCST90001438	0.00741127	27.283	0.122035	25.2629
IgD- CD38dim B cell Absolute Count	rs78893742	G	A	0.6139	0.0081	3656	0.1321	3.36411e-06	GCST90001438	0.00587253	21.585	0.122035	25.2629
IgD- CD38dim B cell Absolute Count	rs79407211	C	T	-0.1927	0.0886	3656	0.04286	6.92328e-06	GCST90001438	0.00549868	20.2033	0.122035	25.2629
IgD- CD38dim B cell Absolute Count	rs9520836	A	G	0.1117	0.5044	3656	0.02394	3.07372e-06	GCST90001438	0.00591934	21.7581	0.122035	25.2629
IgD+ CD24+ B cell %lymphocyte	rs11657118	T	C	-0.1428	0.475	3656	0.02416	3.40872e-09	GCST90001439	0.00946512	34.916	0.109163	29.7362
IgD+ CD24+ B cell %lymphocyte	rs12874404	A	G	0.2335	0.3256	3656	0.02632	7.2115e-19	GCST90001439	0.0210739	78.6619	0.109163	29.7362
IgD+ CD24+ B cell %lymphocyte	rs1382818	G	A	0.1127	0.3734	3656	0.02506	6.8852e-06	GCST90001439	0.00550153	20.2138	0.109163	29.7362
IgD+ CD24+ B cell %lymphocyte	rs141107540	C	T	0.2109	0.0777	3656	0.04678	6.53378e-06	GCST90001439	0.00552865	20.314	0.109163	29.7362
IgD+ CD24+ B cell %lymphocyte	rs183466766	G	A	0.2998	0.0402	3656	0.06089	8.49522e-07	GCST90001439	0.00658711	24.2289	0.109163	29.7362
IgD+ CD24+ B cell %lymphocyte	rs2015983	A	C	-0.1746	0.8771	3656	0.03658	1.81412e-06	GCST90001439	0.00619294	22.77	0.109163	29.7362
IgD+ CD24+ B cell %lymphocyte	rs2084527	T	C	-0.1736	0.1134	3656	0.03911	9.04776e-06	GCST90001439	0.00536023	19.6918	0.109163	29.7362
IgD+ CD24+ B cell %lymphocyte	rs3810559	T	G	-0.1107	0.5444	3656	0.02469	7.33954e-06	GCST90001439	0.00546846	20.0916	0.109163	29.7362
IgD+ CD24+ B cell %lymphocyte	rs61788860	G	A	-0.2606	0.0475	3656	0.05786	6.6694e-06	GCST90001439	0.00551801	20.2747	0.109163	29.7362
IgD+ CD24+ B cell %lymphocyte	rs6781675	G	C	0.3639	0.0235	3656	0.08068	6.4702e-06	GCST90001439	0.00553371	20.3327	0.109163	29.7362
IgD+ CD24+ B cell %lymphocyte	rs7254039	G	A	-0.263	0.0435	3656	0.05818	6.17072e-06	GCST90001439	0.00555824	20.4233	0.109163	29.7362
IgD+ CD24+ B cell %lymphocyte	rs73192651	C	T	0.4819	0.02	3656	0.08877	5.67864e-08	GCST90001439	0.00799629	29.454	0.109163	29.7362
IgD+ CD24+ B cell %lymphocyte	rs75766272	C	T	-0.4103	0.0201	3656	0.08583	1.74964e-06	GCST90001439	0.00621173	22.8395	0.109163	29.7362
IgD+ CD24+ B cell %lymphocyte	rs77762131	G	C	0.3082	0.045	3656	0.05742	7.98498e-08	GCST90001439	0.00781851	28.794	0.109163	29.7362
IgD+ CD24+ B cell %lymphocyte	rs8014978	T	C	-0.11	0.5737	3656	0.02481	9.26312e-06	GCST90001439	0.00534807	19.6469	0.109163	29.7362
IgD- CD24- B cell %lymphocyte	rs11066272	A	T	-0.1184	0.557	3656	0.02664	8.81193e-06	GCST90001440	0.00537389	19.7423	0.143407	24.3087
IgD- CD24- B cell %lymphocyte	rs111237501	T	C	1.002	0.003	3656	0.226	9.26603e-06	GCST90001440	0.0053479	19.6463	0.143407	24.3087
IgD- CD24- B cell %lymphocyte	rs11674994	T	C	0.2499	0.0553	3656	0.05599	8.07081e-06	GCST90001440	0.00541933	19.9101	0.143407	24.3087
IgD- CD24- B cell %lymphocyte	rs11862268	G	A	0.4267	0.0187	3656	0.09042	2.36904e-06	GCST90001440	0.00605442	22.2576	0.143407	24.3087
IgD- CD24- B cell %lymphocyte	rs139509958	G	A	-0.2174	0.0788	3656	0.0478	5.4128e-06	GCST90001440	0.00562609	20.6741	0.143407	24.3087
IgD- CD24- B cell %lymphocyte	rs146221269	T	C	-1.07	0.0029	3656	0.2371	6.39581e-06	GCST90001440	0.00553969	20.3548	0.143407	24.3087
IgD- CD24- B cell %lymphocyte	rs17044633	A	G	0.3433	0.0286	3656	0.076	6.26907e-06	GCST90001440	0.00555005	20.3931	0.143407	24.3087
IgD- CD24- B cell %lymphocyte	rs17102161	G	A	0.2573	0.0506	3656	0.05689	6.10375e-06	GCST90001440	0.00556389	20.4442	0.143407	24.3087
IgD- CD24- B cell %lymphocyte	rs183821560	G	A	-1.768	0.0016	3656	0.393	6.83613e-06	GCST90001440	0.00550523	20.2275	0.143407	24.3087
IgD- CD24- B cell %lymphocyte	rs191543445	A	G	0.3254	0.031	3656	0.07232	6.81305e-06	GCST90001440	0.00550698	20.2339	0.143407	24.3087
IgD- CD24- B cell %lymphocyte	rs30146	T	C	-0.4244	0.0198	3656	0.09112	3.19926e-06	GCST90001440	0.00589858	21.6813	0.143407	24.3087
IgD- CD24- B cell %lymphocyte	rs451367	T	C	-0.1313	0.7674	3656	0.0296	9.17264e-06	GCST90001440	0.00535314	19.6657	0.143407	24.3087
IgD- CD24- B cell %lymphocyte	rs4941188	G	A	-0.1266	0.6726	3656	0.02672	2.15812e-06	GCST90001440	0.00610281	22.4366	0.143407	24.3087
IgD- CD24- B cell %lymphocyte	rs496760	G	A	0.1187	0.6422	3656	0.02657	7.91595e-06	GCST90001440	0.00542935	19.9471	0.143407	24.3087
IgD- CD24- B cell %lymphocyte	rs55756125	T	C	0.1417	0.2289	3656	0.0299	2.14637e-06	GCST90001440	0.00610564	22.4471	0.143407	24.3087
IgD- CD24- B cell %lymphocyte	rs56856748	C	T	0.2673	0.0555	3656	0.05558	1.51472e-06	GCST90001440	0.0062866	23.1166	0.143407	24.3087
IgD- CD24- B cell %lymphocyte	rs58904842	C	A	-0.1174	0.4768	3656	0.02499	2.62877e-06	GCST90001440	0.00600045	22.058	0.143407	24.3087
IgD- CD24- B cell %lymphocyte	rs6687573	C	A	0.1339	0.2311	3656	0.02945	5.44964e-06	GCST90001440	0.00562258	20.6611	0.143407	24.3087
IgD- CD24- B cell %lymphocyte	rs6991364	G	A	-0.1156	0.5149	3656	0.02534	5.06789e-06	GCST90001440	0.00566019	20.8001	0.143407	24.3087
IgD- CD24- B cell %lymphocyte	rs72990172	G	A	0.1576	0.1711	3656	0.03306	1.86906e-06	GCST90001440	0.00617745	22.7127	0.143407	24.3087
IgD- CD24- B cell %lymphocyte	rs75150138	T	A	-0.2581	0.0517	3656	0.05593	3.93669e-06	GCST90001440	0.00579106	21.2838	0.143407	24.3087
IgD- CD24- B cell %lymphocyte	rs75464772	C	T	-0.328	0.0325	3656	0.07098	3.81858e-06	GCST90001440	0.00580685	21.3421	0.143407	24.3087
IgD- CD24- B cell %lymphocyte	rs76225955	T	C	-0.1917	0.0909	3656	0.04317	8.97152e-06	GCST90001440	0.00536461	19.708	0.143407	24.3087
IgD- CD24- B cell %lymphocyte	rs807894	T	G	0.1202	0.5868	3656	0.02568	2.85917e-06	GCST90001440	0.00595687	21.8968	0.143407	24.3087
IgD- CD24- B cell %lymphocyte	rs9398107	A	G	0.2699	0.0555	3656	0.05578	1.30723e-06	GCST90001440	0.00636312	23.3997	0.143407	24.3087
IgD+ CD24- B cell %lymphocyte	rs111830700	G	A	0.2933	0.0377	3656	0.0634	3.72466e-06	GCST90001441	0.00581975	21.3899	0.144825	25.6213
IgD+ CD24- B cell %lymphocyte	rs115204570	G	T	-0.4604	0.0161	3656	0.1008	4.93669e-06	GCST90001441	0.00567378	20.8503	0.144825	25.6213
IgD+ CD24- B cell %lymphocyte	rs116844769	G	A	-0.232	0.0662	3656	0.04979	3.1687e-06	GCST90001441	0.00590356	21.6997	0.144825	25.6213
IgD+ CD24- B cell %lymphocyte	rs12542190	A	C	-0.1572	0.1943	3656	0.03051	2.57161e-07	GCST90001441	0.00720896	26.5328	0.144825	25.6213
IgD+ CD24- B cell %lymphocyte	rs12939565	A	T	-0.1318	0.4267	3656	0.02761	1.80932e-06	GCST90001441	0.00619432	22.7751	0.144825	25.6213
IgD+ CD24- B cell %lymphocyte	rs140523784	C	T	0.1447	0.1864	3656	0.03153	4.44777e-06	GCST90001441	0.00572781	21.05	0.144825	25.6213
IgD+ CD24- B cell %lymphocyte	rs16837671	T	G	-0.2649	0.0494	3656	0.05732	3.81116e-06	GCST90001441	0.00580785	21.3459	0.144825	25.6213
IgD+ CD24- B cell %lymphocyte	rs17056318	T	C	-0.2015	0.081	3656	0.04509	7.86449e-06	GCST90001441	0.00543272	19.9596	0.144825	25.6213
IgD+ CD24- B cell %lymphocyte	rs2978582	T	C	0.1404	0.1969	3656	0.03106	6.17569e-06	GCST90001441	0.00555782	20.4218	0.144825	25.6213
IgD+ CD24- B cell %lymphocyte	rs2994690	G	C	0.1312	0.2462	3656	0.02819	3.25347e-06	GCST90001441	0.00588987	21.6491	0.144825	25.6213
IgD+ CD24- B cell %lymphocyte	rs34712193	A	T	0.1567	0.1644	3656	0.03246	1.38272e-06	GCST90001441	0.00633396	23.2918	0.144825	25.6213
IgD+ CD24- B cell %lymphocyte	rs34910780	A	T	-0.282	0.048	3656	0.05676	6.75468e-07	GCST90001441	0.00670633	24.6704	0.144825	25.6213
IgD+ CD24- B cell %lymphocyte	rs4361609	G	C	-0.2163	0.1131	3656	0.04242	3.41435e-07	GCST90001441	0.00706135	25.9857	0.144825	25.6213
IgD+ CD24- B cell %lymphocyte	rs4805840	A	G	-0.152	0.823	3656	0.03242	2.75263e-06	GCST90001441	0.00597656	21.9697	0.144825	25.6213
IgD+ CD24- B cell %lymphocyte	rs520786	T	A	-0.1136	0.3489	3656	0.02562	9.24852e-06	GCST90001441	0.00534888	19.6499	0.144825	25.6213
IgD+ CD24- B cell %lymphocyte	rs533239981	G	C	0.3428	0.0387	3656	0.06378	7.66994e-08	GCST90001441	0.0078395	28.8719	0.144825	25.6213
IgD+ CD24- B cell %lymphocyte	rs6131010	A	G	-0.1285	0.6172	3656	0.0258	6.33808e-07	GCST90001441	0.00673944	24.793	0.144825	25.6213
IgD+ CD24- B cell %lymphocyte	rs71483382	G	A	0.6298	0.0078	3656	0.1399	6.73845e-06	GCST90001441	0.00551268	20.255	0.144825	25.6213
IgD+ CD24- B cell %lymphocyte	rs73426855	C	T	0.1549	0.8531	3656	0.03435	6.49924e-06	GCST90001441	0.00553139	20.3241	0.144825	25.6213
IgD+ CD24- B cell %lymphocyte	rs75319860	T	C	0.3524	0.0249	3656	0.07909	8.36264e-06	GCST90001441	0.00540095	19.8423	0.144825	25.6213
IgD+ CD24- B cell %lymphocyte	rs76578043	G	A	0.3251	0.0298	3656	0.06938	2.78884e-06	GCST90001441	0.00596979	21.9446	0.144825	25.6213
IgD+ CD24- B cell %lymphocyte	rs76845048	A	C	-0.2982	0.0357	3656	0.06626	6.78089e-06	GCST90001441	0.00550943	20.243	0.144825	25.6213
IgD+ CD24- B cell %lymphocyte	rs9354413	T	C	0.1258	0.2964	3656	0.02705	3.30895e-06	GCST90001441	0.0058811	21.6167	0.144825	25.6213
IgD+ CD24- B cell %lymphocyte	rs9893905	C	T	-0.1133	0.6041	3656	0.02454	3.89417e-06	GCST90001441	0.00579669	21.3046	0.144825	25.6213
CD24+ CD27+ B cell %lymphocyte	rs112542522	G	A	0.6143	0.0082	3656	0.1326	3.60875e-06	GCST90001442	0.00583614	21.4504	0.168458	29.4154
CD24+ CD27+ B cell %lymphocyte	rs112782756	A	G	2.99	0.0003	3656	0.6726	8.77139e-06	GCST90001442	0.00537627	19.7511	0.168458	29.4154
CD24+ CD27+ B cell %lymphocyte	rs11657759	A	C	-0.1352	0.4903	3656	0.02397	1.69672e-08	GCST90001442	0.00862677	31.7965	0.168458	29.4154
CD24+ CD27+ B cell %lymphocyte	rs12636848	T	G	0.1237	0.3031	3656	0.02646	2.93981e-06	GCST90001442	0.00594244	21.8435	0.168458	29.4154
CD24+ CD27+ B cell %lymphocyte	rs12829274	A	G	-0.2708	0.0618	3656	0.05111	1.16837e-07	GCST90001442	0.00762004	28.0574	0.168458	29.4154
CD24+ CD27+ B cell %lymphocyte	rs12874404	A	G	0.2114	0.3256	3656	0.02614	6.10406e-16	GCST90001442	0.0175749	65.3674	0.168458	29.4154
CD24+ CD27+ B cell %lymphocyte	rs1332199	T	C	-0.1323	0.7592	3656	0.02906	5.29744e-06	GCST90001442	0.00563725	20.7153	0.168458	29.4154
CD24+ CD27+ B cell %lymphocyte	rs144440894	G	A	-0.1445	0.1885	3656	0.03179	5.48168e-06	GCST90001442	0.00561954	20.6499	0.168458	29.4154
CD24+ CD27+ B cell %lymphocyte	rs144625305	C	T	0.6284	0.0086	3656	0.1342	2.8331e-06	GCST90001442	0.00596162	21.9144	0.168458	29.4154
CD24+ CD27+ B cell %lymphocyte	rs1519524	T	A	0.1322	0.2246	3656	0.02942	7.00483e-06	GCST90001442	0.00549262	20.1809	0.168458	29.4154
CD24+ CD27+ B cell %lymphocyte	rs17708396	C	A	2.517	0.0005	3656	0.5195	1.26584e-06	GCST90001442	0.00637984	23.4616	0.168458	29.4154
CD24+ CD27+ B cell %lymphocyte	rs35057381	T	C	0.1315	0.2211	3656	0.02938	7.61136e-06	GCST90001442	0.00544965	20.0221	0.168458	29.4154
CD24+ CD27+ B cell %lymphocyte	rs4076316	T	A	-0.1287	0.3005	3656	0.027	1.87299e-06	GCST90001442	0.00617636	22.7087	0.168458	29.4154
CD24+ CD27+ B cell %lymphocyte	rs4689417	C	A	-0.1241	0.2961	3656	0.02671	3.38105e-06	GCST90001442	0.00586993	21.5754	0.168458	29.4154
CD24+ CD27+ B cell %lymphocyte	rs4763704	G	A	0.3787	0.9772	3656	0.08058	2.60573e-06	GCST90001442	0.00600501	22.0749	0.168458	29.4154
CD24+ CD27+ B cell %lymphocyte	rs557577736	A	G	1.814	0.001	3656	0.3838	2.28513e-06	GCST90001442	0.00607313	22.3268	0.168458	29.4154
CD24+ CD27+ B cell %lymphocyte	rs6486433	T	G	-0.1102	0.5003	3656	0.02464	7.73456e-06	GCST90001442	0.00544134	19.9914	0.168458	29.4154
CD24+ CD27+ B cell %lymphocyte	rs6997704	A	G	0.1127	0.4707	3656	0.02386	2.3195e-06	GCST90001442	0.00606539	22.2982	0.168458	29.4154
CD24+ CD27+ B cell %lymphocyte	rs7254039	G	A	-0.2739	0.0435	3656	0.05798	2.31202e-06	GCST90001442	0.00606706	22.3044	0.168458	29.4154
CD24+ CD27+ B cell %lymphocyte	rs73192651	C	T	0.5056	0.02	3656	0.08768	8.09715e-09	GCST90001442	0.00901311	33.2334	0.168458	29.4154
CD24+ CD27+ B cell %lymphocyte	rs74505387	T	C	-0.1838	0.1057	3656	0.03954	3.34427e-06	GCST90001442	0.0058756	21.5963	0.168458	29.4154
CD24+ CD27+ B cell %lymphocyte	rs75766272	C	T	-0.4263	0.0201	3656	0.08511	5.4767e-07	GCST90001442	0.00681543	25.0745	0.168458	29.4154
CD24+ CD27+ B cell %lymphocyte	rs76720471	C	T	1.557	0.0011	3656	0.3419	5.26446e-06	GCST90001442	0.00564048	20.7272	0.168458	29.4154
CD24+ CD27+ B cell %lymphocyte	rs77762131	G	C	0.3074	0.045	3656	0.05717	7.57599e-08	GCST90001442	0.00784593	28.8957	0.168458	29.4154
CD24+ CD27+ B cell %lymphocyte	rs9578529	A	G	-0.1323	0.2676	3656	0.02804	2.37871e-06	GCST90001442	0.00605231	22.2498	0.168458	29.4154
CD20- B cell %lymphocyte	rs11662133	T	C	0.1453	0.1705	3657	0.03219	6.3669e-06	GCST90001443	0.00554053	20.3635	0.123861	24.4706
CD20- B cell %lymphocyte	rs12432015	T	C	-0.1712	0.118	3657	0.0373	4.43645e-06	GCST90001443	0.00572757	21.0549	0.123861	24.4706
CD20- B cell %lymphocyte	rs147937648	C	T	-0.7403	0.0059	3657	0.1583	2.91722e-06	GCST90001443	0.00594483	21.8583	0.123861	24.4706
CD20- B cell %lymphocyte	rs186229706	G	T	0.4826	0.0142	3657	0.1045	3.87117e-06	GCST90001443	0.00579818	21.3159	0.123861	24.4706
CD20- B cell %lymphocyte	rs186355283	C	T	0.6312	0.0077	3657	0.1414	8.04691e-06	GCST90001443	0.00541939	19.9158	0.123861	24.4706
CD20- B cell %lymphocyte	rs252294	G	C	0.1079	0.5648	3657	0.02418	8.10598e-06	GCST90001443	0.0054156	19.9018	0.123861	24.4706
CD20- B cell %lymphocyte	rs34313582	C	A	-0.1598	0.138	3657	0.03507	5.1988e-06	GCST90001443	0.00564545	20.7513	0.123861	24.4706
CD20- B cell %lymphocyte	rs34625183	C	T	-0.1695	0.1154	3657	0.03789	7.69583e-06	GCST90001443	0.00544246	20.001	0.123861	24.4706
CD20- B cell %lymphocyte	rs38201	T	A	-0.1242	0.2594	3657	0.02794	8.77939e-06	GCST90001443	0.00537434	19.7494	0.123861	24.4706
CD20- B cell %lymphocyte	rs4244568	T	G	-0.1244	0.3414	3657	0.02611	1.89362e-06	GCST90001443	0.006169	22.6876	0.123861	24.4706
CD20- B cell %lymphocyte	rs4647601	C	A	0.1097	0.4584	3657	0.02451	7.61527e-06	GCST90001443	0.0054479	20.0212	0.123861	24.4706
CD20- B cell %lymphocyte	rs4782702	A	G	0.4085	0.9802	3657	0.0875	3.03301e-06	GCST90001443	0.00592465	21.7836	0.123861	24.4706
CD20- B cell %lymphocyte	rs6052995	G	C	-0.1132	0.4371	3657	0.02459	4.15454e-06	GCST90001443	0.00576158	21.1806	0.123861	24.4706
CD20- B cell %lymphocyte	rs6712095	G	T	0.3643	0.0246	3657	0.07946	4.54646e-06	GCST90001443	0.00571488	21.0079	0.123861	24.4706
CD20- B cell %lymphocyte	rs72791978	A	T	0.5621	0.01	3657	0.1256	7.62975e-06	GCST90001443	0.00544692	20.0175	0.123861	24.4706
CD20- B cell %lymphocyte	rs72825207	T	A	0.513	0.0149	3657	0.1061	1.33105e-06	GCST90001443	0.00635202	23.365	0.123861	24.4706
CD20- B cell %lymphocyte	rs75951284	C	T	0.3067	0.0316	3657	0.06772	5.92796e-06	GCST90001443	0.0055775	20.5001	0.123861	24.4706
CD20- B cell %lymphocyte	rs77553819	G	C	-0.1257	0.2863	3657	0.02688	2.92041e-06	GCST90001443	0.00594426	21.8562	0.123861	24.4706
CD20- B cell %lymphocyte	rs7773849	A	G	1.534	0.0018	3657	0.2821	5.39461e-08	GCST90001443	0.00802088	29.5534	0.123861	24.4706
CD20- B cell %lymphocyte	rs80347884	A	G	0.2697	0.045	3657	0.05883	4.55301e-06	GCST90001443	0.00571414	21.0052	0.123861	24.4706
CD20- B cell %lymphocyte	rs9273241	C	T	0.179	0.5975	3657	0.0341	1.52706e-07	GCST90001443	0.00747846	27.5397	0.123861	24.4706
CD20- CD38- B cell %lymphocyte	rs10279688	C	T	0.4968	0.0115	3658	0.1101	6.414e-06	GCST90001444	0.00553521	20.3494	0.149106	25.458
CD20- CD38- B cell %lymphocyte	rs111737298	A	G	0.2263	0.0596	3658	0.05029	6.79853e-06	GCST90001444	0.00550509	20.238	0.149106	25.458
CD20- CD38- B cell %lymphocyte	rs11203884	C	T	-0.1469	0.1643	3658	0.03262	6.68836e-06	GCST90001444	0.00551354	20.2693	0.149106	25.458
CD20- CD38- B cell %lymphocyte	rs117308259	T	C	-0.7613	0.0066	3658	0.1499	3.79988e-07	GCST90001444	0.00700186	25.7793	0.149106	25.458
CD20- CD38- B cell %lymphocyte	rs118073973	T	A	0.2924	0.0402	3658	0.06168	2.1309e-06	GCST90001444	0.00610608	22.461	0.149106	25.458
CD20- CD38- B cell %lymphocyte	rs16955339	G	T	0.3075	0.0377	3658	0.06234	8.11308e-07	GCST90001444	0.00660745	24.3175	0.149106	25.458
CD20- CD38- B cell %lymphocyte	rs182720746	C	T	0.6295	0.0089	3658	0.1319	1.81903e-06	GCST90001444	0.00618817	22.7648	0.149106	25.458
CD20- CD38- B cell %lymphocyte	rs2215848	G	A	0.5046	0.0118	3658	0.1124	7.14496e-06	GCST90001444	0.00547939	20.143	0.149106	25.458
CD20- CD38- B cell %lymphocyte	rs2339996	G	A	-0.1476	0.7802	3658	0.02879	2.94739e-07	GCST90001444	0.00713405	26.2695	0.149106	25.458
CD20- CD38- B cell %lymphocyte	rs308820	T	C	-0.1261	0.7571	3658	0.02837	8.79589e-06	GCST90001444	0.00537191	19.7458	0.149106	25.458
CD20- CD38- B cell %lymphocyte	rs34666228	G	T	0.1512	0.2346	3658	0.02817	7.98744e-08	GCST90001444	0.0078141	28.7934	0.149106	25.458
CD20- CD38- B cell %lymphocyte	rs35639639	T	C	0.1354	0.2063	3658	0.03002	6.47279e-06	GCST90001444	0.00553049	20.3319	0.149106	25.458
CD20- CD38- B cell %lymphocyte	rs36071180	G	A	0.1556	0.1597	3658	0.03334	3.0553e-06	GCST90001444	0.00591924	21.7696	0.149106	25.458
CD20- CD38- B cell %lymphocyte	rs4619804	A	C	0.1217	0.6963	3658	0.02734	8.53308e-06	GCST90001444	0.00538759	19.8037	0.149106	25.458
CD20- CD38- B cell %lymphocyte	rs55767134	G	C	-0.1443	0.1837	3658	0.03132	4.07971e-06	GCST90001444	0.00576943	21.2154	0.149106	25.458
CD20- CD38- B cell %lymphocyte	rs59902361	G	A	-0.2517	0.0496	3658	0.05532	5.36736e-06	GCST90001444	0.0056274	20.6902	0.149106	25.458
CD20- CD38- B cell %lymphocyte	rs6125184	G	A	-0.1164	0.5914	3658	0.02472	2.49255e-06	GCST90001444	0.00602478	22.1601	0.149106	25.458
CD20- CD38- B cell %lymphocyte	rs62311900	C	T	-0.1405	0.1736	3658	0.03168	9.20831e-06	GCST90001444	0.00534822	19.6582	0.149106	25.458
CD20- CD38- B cell %lymphocyte	rs6906886	T	A	0.1807	0.903	3658	0.04053	8.25637e-06	GCST90001444	0.00540463	19.8667	0.149106	25.458
CD20- CD38- B cell %lymphocyte	rs709082	A	C	0.1135	0.3682	3658	0.02504	5.82214e-06	GCST90001444	0.00558531	20.5346	0.149106	25.458
CD20- CD38- B cell %lymphocyte	rs72492305	C	T	0.2022	0.6662	3658	0.0416	1.17044e-06	GCST90001444	0.00641706	23.6123	0.149106	25.458
CD20- CD38- B cell %lymphocyte	rs75839951	T	G	-0.2457	0.0585	3658	0.05199	2.29088e-06	GCST90001444	0.00606853	22.322	0.149106	25.458
CD20- CD38- B cell %lymphocyte	rs77510701	C	A	-0.2605	0.0484	3658	0.05636	3.79925e-06	GCST90001444	0.00580632	21.3519	0.149106	25.458
CD20- CD38- B cell %lymphocyte	rs78301150	G	A	-1.031	0.0033	3658	0.2228	3.70162e-06	GCST90001444	0.0058198	21.4018	0.149106	25.458
CD20- CD38- B cell %lymphocyte	rs80339814	T	C	-0.2259	0.0794	3658	0.04752	1.9964e-06	GCST90001444	0.0061399	22.5861	0.149106	25.458
IgD- CD38- B cell %B cell	rs11068290	C	T	-0.3746	0.0231	3657	0.0813	4.07292e-06	GCST90001445	0.00577186	21.2186	0.0785338	23.8832
IgD- CD38- B cell %B cell	rs115576360	G	A	-0.4062	0.0194	3657	0.09082	7.72803e-06	GCST90001445	0.0054403	19.9931	0.0785338	23.8832
IgD- CD38- B cell %B cell	rs138977782	A	G	-0.5468	0.0096	3657	0.1228	8.477e-06	GCST90001445	0.00539246	19.8163	0.0785338	23.8832
IgD- CD38- B cell %B cell	rs140191306	C	T	-0.4466	0.0179	3657	0.09399	2.01844e-06	GCST90001445	0.00613587	22.5651	0.0785338	23.8832
IgD- CD38- B cell %B cell	rs17405603	A	T	-0.1414	0.2841	3657	0.02769	3.28117e-07	GCST90001445	0.00708014	26.0625	0.0785338	23.8832
IgD- CD38- B cell %B cell	rs2450220	C	T	0.1668	0.816	3657	0.03177	1.51904e-07	GCST90001445	0.0074812	27.5499	0.0785338	23.8832
IgD- CD38- B cell %B cell	rs4691920	G	C	-0.9757	0.9962	3657	0.207	2.43466e-06	GCST90001445	0.0060386	22.2052	0.0785338	23.8832
IgD- CD38- B cell %B cell	rs61790670	C	A	0.1305	0.2301	3657	0.02908	7.20231e-06	GCST90001445	0.00547674	20.1277	0.0785338	23.8832
IgD- CD38- B cell %B cell	rs62417843	T	C	-0.2629	0.0502	3657	0.05605	2.72598e-06	GCST90001445	0.00597999	21.9883	0.0785338	23.8832
IgD- CD38- B cell %B cell	rs7215243	A	G	0.1743	0.1328	3657	0.03642	1.7028e-06	GCST90001445	0.00622413	22.8917	0.0785338	23.8832
IgD- CD38- B cell %B cell	rs7726548	T	G	-0.1903	0.103	3657	0.04045	2.54397e-06	GCST90001445	0.00601582	22.1209	0.0785338	23.8832
IgD- CD38- B cell %B cell	rs7994585	G	C	-0.1137	0.4839	3657	0.02485	4.75191e-06	GCST90001445	0.00569199	20.9233	0.0785338	23.8832
IgD- CD38- B cell %B cell	rs9265864	C	T	-0.1444	0.4642	3657	0.03125	3.82263e-06	GCST90001445	0.00580472	21.3401	0.0785338	23.8832
IgD- CD38- B cell Absolute Count	rs112964950	G	C	0.6003	0.0083	3656	0.1354	9.27025e-06	GCST90001446	0.00534767	19.6454	0.0933377	24.9817
IgD- CD38- B cell Absolute Count	rs114551034	G	A	-0.2926	0.0509	3656	0.05767	3.90164e-07	GCST90001446	0.0069919	25.7283	0.0933377	24.9817
IgD- CD38- B cell Absolute Count	rs115218350	T	A	-1.898	0.0008	3656	0.408	3.28794e-06	GCST90001446	0.00588441	21.6289	0.0933377	24.9817
IgD- CD38- B cell Absolute Count	rs118121266	C	T	0.7592	0.0055	3656	0.1675	5.82794e-06	GCST90001446	0.00558783	20.5327	0.0933377	24.9817
IgD- CD38- B cell Absolute Count	rs144295598	G	A	0.5677	0.0103	3656	0.1226	3.64774e-06	GCST90001446	0.00583057	21.4299	0.0933377	24.9817
IgD- CD38- B cell Absolute Count	rs144625305	C	T	0.6143	0.0086	3656	0.1381	8.65824e-06	GCST90001446	0.00538299	19.7759	0.0933377	24.9817
IgD- CD38- B cell Absolute Count	rs421516	C	A	-0.3138	0.9583	3656	0.06366	8.25197e-07	GCST90001446	0.00660221	24.2848	0.0933377	24.9817
IgD- CD38- B cell Absolute Count	rs4697617	G	A	0.1401	0.7103	3656	0.02742	3.23168e-07	GCST90001446	0.00708998	26.0918	0.0933377	24.9817
IgD- CD38- B cell Absolute Count	rs56741207	C	G	-1.445	0.0018	3656	0.2907	6.66909e-07	GCST90001446	0.00671296	24.6949	0.0933377	24.9817
IgD- CD38- B cell Absolute Count	rs61790670	C	A	0.142	0.23	3656	0.0294	1.3658e-06	GCST90001446	0.00634035	23.3155	0.0933377	24.9817
IgD- CD38- B cell Absolute Count	rs62521107	C	T	-0.2685	0.058	3656	0.05455	8.56249e-07	GCST90001446	0.00658301	24.2137	0.0933377	24.9817
IgD- CD38- B cell Absolute Count	rs75524570	T	C	0.2161	0.0673	3656	0.04856	8.58044e-06	GCST90001446	0.00538766	19.7931	0.0933377	24.9817
IgD- CD38- B cell Absolute Count	rs77146037	A	G	-0.2726	0.0472	3656	0.05953	4.66749e-06	GCST90001446	0.00570282	20.9576	0.0933377	24.9817
IgD- CD38- B cell Absolute Count	rs77741094	C	G	-0.627	0.0126	3656	0.1131	2.96033e-08	GCST90001446	0.0083362	30.7165	0.0933377	24.9817
IgD- CD38- B cell Absolute Count	rs79416092	T	C	-0.4181	0.0197	3656	0.0925	6.18396e-06	GCST90001446	0.00555713	20.4192	0.0933377	24.9817
IgD+ CD38+ B cell %B cell	rs11002952	G	A	-1.169	0.0023	3657	0.2589	6.32401e-06	GCST90001447	0.00554403	20.3764	0.167134	26.0015
IgD+ CD38+ B cell %B cell	rs11068290	C	T	0.3556	0.0231	3657	0.07908	6.90123e-06	GCST90001447	0.00549883	20.2094	0.167134	26.0015
IgD+ CD38+ B cell %B cell	rs117772462	T	A	-0.4299	0.0159	3657	0.0963	8.03781e-06	GCST90001447	0.00541997	19.918	0.167134	26.0015
IgD+ CD38+ B cell %B cell	rs13196511	G	A	-0.2113	0.0913	3657	0.04244	6.39818e-07	GCST90001447	0.0067327	24.7748	0.167134	26.0015
IgD+ CD38+ B cell %B cell	rs139996875	A	T	0.6715	0.0063	3657	0.1465	4.56999e-06	GCST90001447	0.00571221	20.9981	0.167134	26.0015
IgD+ CD38+ B cell %B cell	rs140380950	T	C	-0.3401	0.0368	3657	0.06356	8.75423e-08	GCST90001447	0.00776844	28.6159	0.167134	26.0015
IgD+ CD38+ B cell %B cell	rs147226531	T	C	0.517	0.0115	3657	0.115	6.9357e-06	GCST90001447	0.00549625	20.1998	0.167134	26.0015
IgD+ CD38+ B cell %B cell	rs16867231	G	A	-0.547	0.0108	3657	0.1138	1.53459e-06	GCST90001447	0.00627813	23.0915	0.167134	26.0015
IgD+ CD38+ B cell %B cell	rs17278914	T	C	-0.676	0.0057	3657	0.1517	8.34394e-06	GCST90001447	0.00540064	19.8465	0.167134	26.0015
IgD+ CD38+ B cell %B cell	rs17739715	A	C	0.8693	0.0037	3657	0.196	9.19851e-06	GCST90001447	0.00535023	19.6603	0.167134	26.0015
IgD+ CD38+ B cell %B cell	rs17771512	C	A	-0.188	0.0928	3657	0.04163	6.30264e-06	GCST90001447	0.00554578	20.3829	0.167134	26.0015
IgD+ CD38+ B cell %B cell	rs2216762	T	C	-0.1464	0.8141	3657	0.03092	2.19272e-06	GCST90001447	0.0060929	22.4061	0.167134	26.0015
IgD+ CD38+ B cell %B cell	rs2362966	G	C	-0.2556	0.0556	3657	0.05243	1.08769e-06	GCST90001447	0.0064569	23.7533	0.167134	26.0015
IgD+ CD38+ B cell %B cell	rs28393044	C	G	0.3089	0.0334	3657	0.06706	4.09852e-06	GCST90001447	0.00576861	21.2066	0.167134	26.0015
IgD+ CD38+ B cell %B cell	rs28491938	C	T	0.1803	0.1922	3657	0.04053	8.64493e-06	GCST90001447	0.00538232	19.7788	0.167134	26.0015
IgD+ CD38+ B cell %B cell	rs35060907	G	T	-0.1953	0.1036	3657	0.04025	1.22115e-06	GCST90001447	0.00639677	23.5307	0.167134	26.0015
IgD+ CD38+ B cell %B cell	rs4903967	G	A	-0.1368	0.6906	3657	0.02733	5.57205e-07	GCST90001447	0.0068046	25.0412	0.167134	26.0015
IgD+ CD38+ B cell %B cell	rs57998613	T	A	0.4342	0.0156	3657	0.0961	6.23646e-06	GCST90001447	0.00555124	20.4031	0.167134	26.0015
IgD+ CD38+ B cell %B cell	rs59879144	C	A	-0.4658	0.0161	3657	0.09637	1.34184e-06	GCST90001447	0.00634782	23.3495	0.167134	26.0015
IgD+ CD38+ B cell %B cell	rs61880664	A	G	0.1564	0.1389	3657	0.03506	8.1607e-06	GCST90001447	0.00541213	19.889	0.167134	26.0015
IgD+ CD38+ B cell %B cell	rs72927038	C	T	-0.33	0.0335	3657	0.06793	1.18612e-06	GCST90001447	0.00641189	23.5867	0.167134	26.0015
IgD+ CD38+ B cell %B cell	rs74907325	A	T	0.2307	0.0666	3657	0.04822	1.71566e-06	GCST90001447	0.00622022	22.8772	0.167134	26.0015
IgD+ CD38+ B cell %B cell	rs76084861	G	T	0.2748	0.0368	3657	0.06192	9.08052e-06	GCST90001447	0.0053569	19.6849	0.167134	26.0015
IgD+ CD38+ B cell %B cell	rs76112278	G	A	-0.4136	0.0194	3657	0.08735	2.19083e-06	GCST90001447	0.00609335	22.4077	0.167134	26.0015
IgD+ CD38+ B cell %B cell	rs76840770	C	A	0.3538	0.0246	3657	0.07769	5.26362e-06	GCST90001447	0.00563903	20.7275	0.167134	26.0015
IgD+ CD38+ B cell %B cell	rs78658073	G	A	1.714	0.001	3657	0.3719	4.05066e-06	GCST90001447	0.0057747	21.2291	0.167134	26.0015
IgD+ CD38+ B cell %B cell	rs79487320	C	G	-0.6854	0.0074	3657	0.1392	8.48576e-07	GCST90001447	0.0065859	24.231	0.167134	26.0015
IgD+ CD38+ B cell %B cell	rs8059803	G	A	-0.122	0.6504	3657	0.02577	2.19935e-06	GCST90001447	0.00609133	22.4003	0.167134	26.0015
CD11c+ monocyte Absolute Count	rs113451095	T	C	-0.2994	0.0472	3020	0.06307	2.06347e-06	GCST90001448	0.00740666	22.5201	0.125202	23.8614
CD11c+ monocyte Absolute Count	rs113800324	C	T	0.2681	0.05	3020	0.05996	7.77404e-06	GCST90001448	0.00657655	19.9794	0.125202	23.8614
CD11c+ monocyte Absolute Count	rs114693598	G	T	-0.1756	0.1422	3020	0.03803	3.88564e-06	GCST90001448	0.00701026	21.3063	0.125202	23.8614
CD11c+ monocyte Absolute Count	rs13104041	G	A	0.6966	0.0073	3020	0.1566	8.65623e-06	GCST90001448	0.00650939	19.7741	0.125202	23.8614
CD11c+ monocyte Absolute Count	rs150248455	G	A	0.25	0.0674	3020	0.05201	1.5339e-06	GCST90001448	0.00759258	23.0897	0.125202	23.8614
CD11c+ monocyte Absolute Count	rs151194174	G	A	-0.3546	0.0305	3020	0.07814	5.67879e-06	GCST90001448	0.00677286	20.5799	0.125202	23.8614
CD11c+ monocyte Absolute Count	rs2295270	G	A	0.1506	0.1901	3020	0.03397	9.27915e-06	GCST90001448	0.00646598	19.6413	0.125202	23.8614
CD11c+ monocyte Absolute Count	rs2404849	T	G	0.1562	0.7464	3020	0.03041	2.7995e-07	GCST90001448	0.00866053	26.3658	0.125202	23.8614
CD11c+ monocyte Absolute Count	rs2587473	C	T	-0.1429	0.2432	3020	0.0311	4.3305e-06	GCST90001448	0.00694242	21.0987	0.125202	23.8614
CD11c+ monocyte Absolute Count	rs3040901	C	T	-0.1552	0.2225	3020	0.03359	3.82959e-06	GCST90001448	0.00701936	21.3342	0.125202	23.8614
CD11c+ monocyte Absolute Count	rs34936922	T	G	-0.1256	0.3124	3020	0.02836	9.47707e-06	GCST90001448	0.0064528	19.601	0.125202	23.8614
CD11c+ monocyte Absolute Count	rs72724781	A	G	0.9648	0.0041	3020	0.2024	1.87176e-06	GCST90001448	0.00746778	22.7073	0.125202	23.8614
CD11c+ monocyte Absolute Count	rs72830905	C	G	0.8103	0.0058	3020	0.1783	5.50429e-06	GCST90001448	0.00679238	20.6396	0.125202	23.8614
CD11c+ monocyte Absolute Count	rs72835655	G	T	0.2511	0.0594	3020	0.05647	8.72365e-06	GCST90001448	0.00650454	19.7592	0.125202	23.8614
CD11c+ monocyte Absolute Count	rs73445777	T	G	-0.4778	0.0151	3020	0.1053	5.69218e-06	GCST90001448	0.00677139	20.5754	0.125202	23.8614
CD11c+ monocyte Absolute Count	rs74610143	C	T	0.5582	0.0124	3020	0.1246	7.46655e-06	GCST90001448	0.00660176	20.0565	0.125202	23.8614
CD11c+ monocyte Absolute Count	rs8175830	G	A	-0.2321	0.0919	3020	0.05209	8.36005e-06	GCST90001448	0.00653114	19.8406	0.125202	23.8614
CD11c+ monocyte Absolute Count	rs9894233	T	A	-0.3991	0.0268	3020	0.08574	3.24342e-06	GCST90001448	0.00712336	21.6525	0.125202	23.8614
CD11c+ monocyte %monocyte	rs10227905	T	G	0.1214	0.3971	3043	0.0271	7.47463e-06	GCST90001449	0.00655152	20.0546	0.165671	26.0642
CD11c+ monocyte %monocyte	rs115058278	T	A	0.4772	0.0168	3043	0.1021	2.95606e-06	GCST90001449	0.00712756	21.8305	0.165671	26.0642
CD11c+ monocyte %monocyte	rs11610005	C	G	-0.124	0.4358	3043	0.02698	4.30685e-06	GCST90001449	0.00689371	21.1093	0.165671	26.0642
CD11c+ monocyte %monocyte	rs11766273	G	A	0.591	0.0115	3043	0.1283	4.09717e-06	GCST90001449	0.00692471	21.2049	0.165671	26.0642
CD11c+ monocyte %monocyte	rs117909439	C	T	-0.6761	0.0089	3043	0.1414	1.74017e-06	GCST90001449	0.00745711	22.8474	0.165671	26.0642
CD11c+ monocyte %monocyte	rs11921245	T	C	0.1661	0.1456	3043	0.03726	8.27805e-06	GCST90001449	0.00648821	19.8595	0.165671	26.0642
CD11c+ monocyte %monocyte	rs13186506	A	T	-0.1934	0.104	3043	0.04296	6.73607e-06	GCST90001449	0.00661606	20.2534	0.165671	26.0642
CD11c+ monocyte %monocyte	rs13241407	A	G	-0.28	0.0483	3043	0.06121	4.7755e-06	GCST90001449	0.00682957	20.9115	0.165671	26.0642
CD11c+ monocyte %monocyte	rs1381984	G	A	-0.1569	0.1661	3043	0.0349	6.93408e-06	GCST90001449	0.00659809	20.1981	0.165671	26.0642
CD11c+ monocyte %monocyte	rs16952634	G	A	-0.1936	0.1032	3043	0.04368	9.32615e-06	GCST90001449	0.00641429	19.6318	0.165671	26.0642
CD11c+ monocyte %monocyte	rs17689291	G	C	-0.575	0.0107	3043	0.1295	8.98943e-06	GCST90001449	0.00643709	19.702	0.165671	26.0642
CD11c+ monocyte %monocyte	rs191730825	A	G	0.4346	0.0292	3043	0.08042	6.51243e-08	GCST90001449	0.00950607	29.1854	0.165671	26.0642
CD11c+ monocyte %monocyte	rs35237330	G	A	-0.2147	0.0971	3043	0.04484	1.68338e-06	GCST90001449	0.00747775	22.9112	0.165671	26.0642
CD11c+ monocyte %monocyte	rs4468691	A	G	0.1473	0.7286	3043	0.02979	7.62956e-07	GCST90001449	0.00797053	24.4331	0.165671	26.0642
CD11c+ monocyte %monocyte	rs4922033	C	T	0.1211	0.3899	3043	0.02694	6.95129e-06	GCST90001449	0.00659655	20.1933	0.165671	26.0642
CD11c+ monocyte %monocyte	rs57566659	G	C	0.3158	0.0462	3043	0.06253	4.40942e-07	GCST90001449	0.00831228	25.4895	0.165671	26.0642
CD11c+ monocyte %monocyte	rs62002392	A	G	0.1924	0.1119	3043	0.04225	5.26739e-06	GCST90001449	0.0067687	20.7239	0.165671	26.0642
CD11c+ monocyte %monocyte	rs703009	C	T	-0.1616	0.1687	3043	0.03583	6.47705e-06	GCST90001449	0.00664039	20.3284	0.165671	26.0642
CD11c+ monocyte %monocyte	rs7260711	G	C	0.1578	0.1982	3043	0.03298	1.71228e-06	GCST90001449	0.00746716	22.8785	0.165671	26.0642
CD11c+ monocyte %monocyte	rs73073066	C	T	0.4148	0.023	3043	0.08775	2.27788e-06	GCST90001449	0.0072896	22.3305	0.165671	26.0642
CD11c+ monocyte %monocyte	rs74610143	C	T	0.6366	0.0125	3043	0.1245	3.16658e-07	GCST90001449	0.00851877	26.1282	0.165671	26.0642
CD11c+ monocyte %monocyte	rs75256410	C	T	0.545	0.0122	3043	0.1202	5.78469e-06	GCST90001449	0.00671055	20.5446	0.165671	26.0642
CD11c+ monocyte %monocyte	rs76968110	G	A	-0.4763	0.0189	3043	0.0957	6.45735e-07	GCST90001449	0.00807448	24.7544	0.165671	26.0642
CD62L- monocyte Absolute Count	rs10957335	A	T	-0.1386	0.7173	3019	0.03012	4.19271e-06	GCST90001450	0.00696495	21.1606	0.172097	29.6662
CD62L- monocyte Absolute Count	rs11249570	G	A	-0.1525	0.4581	3019	0.02632	6.86996e-09	GCST90001450	0.0109977	33.549	0.172097	29.6662
CD62L- monocyte Absolute Count	rs116691483	G	A	0.3974	0.0235	3019	0.0895	8.98655e-06	GCST90001450	0.00648813	19.7025	0.172097	29.6662
CD62L- monocyte Absolute Count	rs11935230	G	C	0.1842	0.1686	3019	0.03607	3.2777e-07	GCST90001450	0.00856423	26.0615	0.172097	29.6662
CD62L- monocyte Absolute Count	rs13068785	C	T	0.269	0.0581	3019	0.05861	4.43968e-06	GCST90001450	0.00692912	21.051	0.172097	29.6662
CD62L- monocyte Absolute Count	rs143153359	C	T	2.05	0.0013	3019	0.4039	3.8645e-07	GCST90001450	0.00846071	25.7438	0.172097	29.6662
CD62L- monocyte Absolute Count	rs146793376	T	G	0.4639	0.0171	3019	0.104	8.17393e-06	GCST90001450	0.00654736	19.8836	0.172097	29.6662
CD62L- monocyte Absolute Count	rs149543954	G	T	0.295	0.0517	3019	0.06108	1.36717e-06	GCST90001450	0.00766726	23.3109	0.172097	29.6662
CD62L- monocyte Absolute Count	rs17082777	G	A	-0.2033	0.1014	3019	0.04515	6.70739e-06	GCST90001450	0.00667097	20.2615	0.172097	29.6662
CD62L- monocyte Absolute Count	rs1800973	C	A	0.222	0.083	3019	0.04861	4.94845e-06	GCST90001450	0.00686122	20.8433	0.172097	29.6662
CD62L- monocyte Absolute Count	rs1907980	G	T	0.1274	0.3596	3019	0.02798	5.28229e-06	GCST90001450	0.00682037	20.7184	0.172097	29.6662
CD62L- monocyte Absolute Count	rs278949	G	A	0.1235	0.5561	3019	0.02741	6.61686e-06	GCST90001450	0.00667947	20.2875	0.172097	29.6662
CD62L- monocyte Absolute Count	rs435806	T	C	-0.1417	0.2448	3019	0.03127	5.85664e-06	GCST90001450	0.0067558	20.5209	0.172097	29.6662
CD62L- monocyte Absolute Count	rs4656708	A	C	-0.3696	0.0459	3019	0.0647	1.11316e-08	GCST90001450	0.0106936	32.6113	0.172097	29.6662
CD62L- monocyte Absolute Count	rs4899265	A	C	0.139	0.3475	3019	0.02858	1.15304e-06	GCST90001450	0.00777414	23.6384	0.172097	29.6662
CD62L- monocyte Absolute Count	rs4987367	A	G	0.2378	0.2774	3019	0.03006	2.55648e-15	GCST90001450	0.0203082	62.54	0.172097	29.6662
CD62L- monocyte Absolute Count	rs528135834	T	G	0.859	0.0056	3019	0.1829	2.64585e-06	GCST90001450	0.00725328	22.043	0.172097	29.6662
CD62L- monocyte Absolute Count	rs530377	T	C	0.1627	0.2211	3019	0.03256	5.82506e-07	GCST90001450	0.00820287	24.9528	0.172097	29.6662
CD62L- monocyte Absolute Count	rs62167331	G	A	-0.347	0.0341	3019	0.07464	3.33578e-06	GCST90001450	0.00710812	21.5987	0.172097	29.6662
CD62L- monocyte Absolute Count	rs77287889	G	A	0.352	0.0301	3019	0.07927	8.97419e-06	GCST90001450	0.00648899	19.7052	0.172097	29.6662
CD62L- monocyte Absolute Count	rs79930588	T	G	1.724	0.0015	3019	0.3525	1.00437e-06	GCST90001450	0.00786078	23.9039	0.172097	29.6662
CD62L- monocyte %monocyte	rs11249570	G	A	-0.1315	0.4578	3042	0.02634	5.96314e-07	GCST90001451	0.00812675	24.9077	0.223015	34.6268
CD62L- monocyte %monocyte	rs11694457	T	C	0.5758	0.0113	3042	0.1297	9.01783e-06	GCST90001451	0.00643724	19.696	0.223015	34.6268
CD62L- monocyte %monocyte	rs117309559	A	G	0.5719	0.013	3042	0.1203	1.99482e-06	GCST90001451	0.00737454	22.5852	0.223015	34.6268
CD62L- monocyte %monocyte	rs117765367	C	T	0.2982	0.0403	3042	0.06733	9.47008e-06	GCST90001451	0.00640689	19.6025	0.223015	34.6268
CD62L- monocyte %monocyte	rs141287837	T	C	0.3492	0.0306	3042	0.07853	8.71961e-06	GCST90001451	0.00645809	19.7602	0.223015	34.6268
CD62L- monocyte %monocyte	rs17624563	C	G	-0.2904	0.0569	3042	0.05766	4.74318e-07	GCST90001451	0.00826948	25.3489	0.223015	34.6268
CD62L- monocyte %monocyte	rs1816932	G	A	0.1467	0.2855	3042	0.02962	7.31777e-07	GCST90001451	0.00799913	24.5135	0.223015	34.6268
CD62L- monocyte %monocyte	rs2124027	C	G	-0.4256	0.0212	3042	0.09413	6.14301e-06	GCST90001451	0.00667543	20.4297	0.223015	34.6268
CD62L- monocyte %monocyte	rs2399610	A	G	-0.1315	0.4988	3042	0.02718	1.31075e-06	GCST90001451	0.00763597	23.392	0.223015	34.6268
CD62L- monocyte %monocyte	rs36141595	A	G	-0.1512	0.2516	3042	0.03196	2.23512e-06	GCST90001451	0.00730377	22.3668	0.223015	34.6268
CD62L- monocyte %monocyte	rs45487297	T	A	0.6623	0.0135	3042	0.1201	3.49631e-08	GCST90001451	0.00989793	30.3905	0.223015	34.6268
CD62L- monocyte %monocyte	rs4656708	A	C	-0.3294	0.0457	3042	0.06481	3.72403e-07	GCST90001451	0.00842038	25.8153	0.223015	34.6268
CD62L- monocyte %monocyte	rs4899389	G	A	-0.1913	0.132	3042	0.03943	1.22447e-06	GCST90001451	0.00767838	23.5229	0.223015	34.6268
CD62L- monocyte %monocyte	rs4987360	A	G	0.3359	0.2763	3042	0.02969	1.12416e-29	GCST90001451	0.0403776	127.913	0.223015	34.6268
CD62L- monocyte %monocyte	rs530377	T	C	0.1614	0.2206	3042	0.03252	6.9377e-07	GCST90001451	0.00803238	24.6162	0.223015	34.6268
CD62L- monocyte %monocyte	rs55859756	G	C	0.2127	0.0866	3042	0.04782	8.67019e-06	GCST90001451	0.00646162	19.7711	0.223015	34.6268
CD62L- monocyte %monocyte	rs62236339	T	A	0.228	0.0769	3042	0.05043	6.15138e-06	GCST90001451	0.00667458	20.4271	0.223015	34.6268
CD62L- monocyte %monocyte	rs7139370	C	T	0.2947	0.0676	3042	0.0539	4.56344e-08	GCST90001451	0.00973143	29.8743	0.223015	34.6268
CD62L- monocyte %monocyte	rs7150584	C	T	-0.1787	0.1624	3042	0.03646	9.52231e-07	GCST90001451	0.00783503	24.0066	0.223015	34.6268
CD62L- monocyte %monocyte	rs717824	C	T	-0.3108	0.0396	3042	0.06924	7.16474e-06	GCST90001451	0.00657994	20.1355	0.223015	34.6268
CD62L- monocyte %monocyte	rs76717104	C	T	0.4905	0.0155	3042	0.109	6.79535e-06	GCST90001451	0.00661278	20.2367	0.223015	34.6268
CD62L- monocyte %monocyte	rs9807014	C	T	-0.2057	0.1333	3042	0.0397	2.20274e-07	GCST90001451	0.00874807	26.8288	0.223015	34.6268
CD62L- monocyte %monocyte	rs9824107	C	A	-0.1976	0.106	3042	0.04346	5.44911e-06	GCST90001451	0.00674985	20.659	0.223015	34.6268
CD62L- monocyte %monocyte	rs9859349	G	A	0.227	0.1205	3042	0.04151	4.53702e-08	GCST90001451	0.00973506	29.8855	0.223015	34.6268
CD62L- monocyte %monocyte	rs9944612	C	A	0.1341	0.283	3042	0.0294	5.08562e-06	GCST90001451	0.00679272	20.7911	0.223015	34.6268
CD11c+ CD62L- monocyte Absolute Count	rs10891433	A	T	-0.1217	0.3378	3017	0.02721	7.72669e-06	GCST90001452	0.00658686	19.9911	0.181855	26.5932
CD11c+ CD62L- monocyte Absolute Count	rs11213272	A	G	0.3583	0.027	3017	0.08017	7.84933e-06	GCST90001452	0.00657701	19.961	0.181855	26.5932
CD11c+ CD62L- monocyte Absolute Count	rs113800324	C	T	0.3099	0.05	3017	0.05911	1.58186e-07	GCST90001452	0.00902832	27.4684	0.181855	26.5932
CD11c+ CD62L- monocyte Absolute Count	rs117545845	C	T	0.1774	0.121	3017	0.03948	7.00902e-06	GCST90001452	0.00664784	20.1774	0.181855	26.5932
CD11c+ CD62L- monocyte Absolute Count	rs11772116	G	C	0.225	0.0766	3017	0.04872	3.87033e-06	GCST90001452	0.00701966	21.3139	0.181855	26.5932
CD11c+ CD62L- monocyte Absolute Count	rs12277397	G	T	0.1808	0.1178	3017	0.0396	4.97933e-06	GCST90001452	0.00686184	20.8314	0.181855	26.5932
CD11c+ CD62L- monocyte Absolute Count	rs1268974	A	G	0.117	0.5486	3017	0.02571	5.34529e-06	GCST90001452	0.00681744	20.6957	0.181855	26.5932
CD11c+ CD62L- monocyte Absolute Count	rs12708874	A	T	-0.1526	0.7957	3017	0.03262	2.89529e-06	GCST90001452	0.00720157	21.8702	0.181855	26.5932
CD11c+ CD62L- monocyte Absolute Count	rs13104041	G	A	0.7057	0.0073	3017	0.155	5.29106e-06	GCST90001452	0.00682382	20.7152	0.181855	26.5932
CD11c+ CD62L- monocyte Absolute Count	rs1407142	T	C	0.201	0.9123	3017	0.04538	9.45552e-06	GCST90001452	0.0064606	19.6054	0.181855	26.5932
CD11c+ CD62L- monocyte Absolute Count	rs150248455	G	A	0.2439	0.0673	3017	0.05149	2.17074e-06	GCST90001452	0.00738218	22.4228	0.181855	26.5932
CD11c+ CD62L- monocyte Absolute Count	rs17474599	C	T	-0.5233	0.0146	3017	0.1093	1.6867e-06	GCST90001452	0.00754047	22.9073	0.181855	26.5932
CD11c+ CD62L- monocyte Absolute Count	rs2404849	T	G	0.1532	0.7463	3017	0.03003	3.36856e-07	GCST90001452	0.00855266	26.0087	0.181855	26.5932
CD11c+ CD62L- monocyte Absolute Count	rs3040901	C	T	-0.1559	0.2224	3017	0.03322	2.69285e-06	GCST90001452	0.00724701	22.0092	0.181855	26.5932
CD11c+ CD62L- monocyte Absolute Count	rs34142458	A	G	-0.1581	0.8397	3017	0.03498	6.19198e-06	GCST90001452	0.0067254	20.4144	0.181855	26.5932
CD11c+ CD62L- monocyte Absolute Count	rs4359381	G	C	0.2509	0.06	3017	0.0547	4.50011e-06	GCST90001452	0.00692522	21.0251	0.181855	26.5932
CD11c+ CD62L- monocyte Absolute Count	rs4899265	A	C	0.1241	0.3474	3017	0.02747	6.25281e-06	GCST90001452	0.00671928	20.3957	0.181855	26.5932
CD11c+ CD62L- monocyte Absolute Count	rs55971447	C	T	-0.1809	0.231	3017	0.03084	4.47083e-09	GCST90001452	0.0112758	34.3843	0.181855	26.5932
CD11c+ CD62L- monocyte Absolute Count	rs66475757	T	C	0.9444	0.0041	3017	0.2001	2.36262e-06	GCST90001452	0.00732905	22.2602	0.181855	26.5932
CD11c+ CD62L- monocyte Absolute Count	rs72660177	C	T	-0.2006	0.1018	3017	0.04321	3.44312e-06	GCST90001452	0.00709295	21.538	0.181855	26.5932
CD11c+ CD62L- monocyte Absolute Count	rs72835655	G	T	0.2484	0.0595	3017	0.05589	8.81193e-06	GCST90001452	0.00650467	19.74	0.181855	26.5932
CD11c+ CD62L- monocyte Absolute Count	rs75220521	T	G	-1.36	0.002	3017	0.2904	2.82437e-06	GCST90001452	0.00721711	21.9178	0.181855	26.5932
CD11c+ CD62L- monocyte Absolute Count	rs76524078	G	A	1.307	0.0023	3017	0.2836	4.05382e-06	GCST90001452	0.00699064	21.2251	0.181855	26.5932
CD11c+ CD62L- monocyte Absolute Count	rs77694582	G	A	-0.2264	0.0746	3017	0.0505	7.35429e-06	GCST90001452	0.00661776	20.0855	0.181855	26.5932
CD11c+ CD62L- monocyte Absolute Count	rs9894233	T	A	-0.4108	0.0268	3017	0.08485	1.28872e-06	GCST90001452	0.0077094	23.4244	0.181855	26.5932
CD11c+ CD62L- monocyte %monocyte	rs10804278	C	T	0.1244	0.387	3040	0.02742	5.71049e-06	GCST90001453	0.00672515	20.5693	0.151155	25.5914
CD11c+ CD62L- monocyte %monocyte	rs10924239	G	A	0.207	0.0993	3040	0.04455	3.37672e-06	GCST90001453	0.00705177	21.5754	0.151155	25.5914
CD11c+ CD62L- monocyte %monocyte	rs114693598	G	T	-0.195	0.1418	3040	0.03862	4.4367e-07	GCST90001453	0.00831657	25.4776	0.151155	25.5914
CD11c+ CD62L- monocyte %monocyte	rs114857887	G	A	0.2479	0.0673	3040	0.05444	5.27263e-06	GCST90001453	0.00677471	20.722	0.151155	25.5914
CD11c+ CD62L- monocyte %monocyte	rs11610005	C	G	-0.1298	0.4359	3040	0.02728	1.95458e-06	GCST90001453	0.00739205	22.6243	0.151155	25.5914
CD11c+ CD62L- monocyte %monocyte	rs116249234	G	A	0.245	0.0661	3040	0.0552	9.06276e-06	GCST90001453	0.00643836	19.6865	0.151155	25.5914
CD11c+ CD62L- monocyte %monocyte	rs117909439	C	T	-0.6373	0.0089	3040	0.1427	7.96909e-06	GCST90001453	0.00651818	19.9321	0.151155	25.5914
CD11c+ CD62L- monocyte %monocyte	rs11921245	T	C	0.1689	0.1456	3040	0.03761	7.09472e-06	GCST90001453	0.00659033	20.1543	0.151155	25.5914
CD11c+ CD62L- monocyte %monocyte	rs13241407	A	G	-0.2769	0.0482	3040	0.0616	6.95275e-06	GCST90001453	0.00660289	20.1929	0.151155	25.5914
CD11c+ CD62L- monocyte %monocyte	rs138567833	G	A	-0.2161	0.0895	3040	0.0466	3.52923e-06	GCST90001453	0.00702429	21.4908	0.151155	25.5914
CD11c+ CD62L- monocyte %monocyte	rs1469503	A	T	0.2989	0.9564	3040	0.06464	3.7628e-06	GCST90001453	0.00698444	21.368	0.151155	25.5914
CD11c+ CD62L- monocyte %monocyte	rs16952634	G	A	-0.1976	0.1033	3040	0.04413	7.54587e-06	GCST90001453	0.00655206	20.0364	0.151155	25.5914
CD11c+ CD62L- monocyte %monocyte	rs1800973	C	A	0.25	0.0831	3040	0.04806	1.97335e-07	GCST90001453	0.00882247	27.0412	0.151155	25.5914
CD11c+ CD62L- monocyte %monocyte	rs191730825	A	G	0.3846	0.0293	3040	0.08124	2.20006e-06	GCST90001453	0.00731838	22.3972	0.151155	25.5914
CD11c+ CD62L- monocyte %monocyte	rs4305136	T	C	0.1484	0.7286	3040	0.03016	8.63568e-07	GCST90001453	0.00790108	24.1946	0.151155	25.5914
CD11c+ CD62L- monocyte %monocyte	rs4922033	C	T	0.1227	0.3901	3040	0.02728	6.866e-06	GCST90001453	0.00661068	20.2169	0.151155	25.5914
CD11c+ CD62L- monocyte %monocyte	rs57566659	G	C	0.3077	0.0462	3040	0.06328	1.15903e-06	GCST90001453	0.00771763	23.6285	0.151155	25.5914
CD11c+ CD62L- monocyte %monocyte	rs62002392	A	G	0.1991	0.1118	3040	0.04263	3.00585e-06	GCST90001453	0.00712415	21.7985	0.151155	25.5914
CD11c+ CD62L- monocyte %monocyte	rs73073066	C	T	0.4544	0.0229	3040	0.08893	3.22779e-07	GCST90001453	0.00851515	26.0912	0.151155	25.5914
CD11c+ CD62L- monocyte %monocyte	rs74610143	C	T	0.5956	0.0125	3040	0.1263	2.40815e-06	GCST90001453	0.00726212	22.2237	0.151155	25.5914
CD11c+ CD62L- monocyte %monocyte	rs80087840	G	A	-0.6187	0.0105	3040	0.1345	4.22491e-06	GCST90001453	0.00691241	21.1461	0.151155	25.5914
CD62L- HLA DR++ monocyte Absolute Count	rs10759491	C	T	-0.1197	0.4032	3018	0.02688	8.46295e-06	GCST90001454	0.00652779	19.8172	0.131521	23.8954
CD62L- HLA DR++ monocyte Absolute Count	rs10887149	G	A	0.1276	0.3101	3018	0.02858	8.01958e-06	GCST90001454	0.00656143	19.92	0.131521	23.8954
CD62L- HLA DR++ monocyte Absolute Count	rs10948829	A	G	-0.2094	0.0911	3018	0.0463	6.1062e-06	GCST90001454	0.00673191	20.4411	0.131521	23.8954
CD62L- HLA DR++ monocyte Absolute Count	rs10980077	G	A	-0.1284	0.3118	3018	0.0283	5.70324e-06	GCST90001454	0.00677463	20.5717	0.131521	23.8954
CD62L- HLA DR++ monocyte Absolute Count	rs111224423	C	G	-0.2927	0.0409	3018	0.06581	8.68139e-06	GCST90001454	0.00651186	19.7685	0.131521	23.8954
CD62L- HLA DR++ monocyte Absolute Count	rs115431394	A	C	0.5986	0.0096	3018	0.134	7.92633e-06	GCST90001454	0.00656875	19.9423	0.131521	23.8954
CD62L- HLA DR++ monocyte Absolute Count	rs117545845	C	T	0.1995	0.1209	3018	0.03962	4.77012e-07	GCST90001454	0.00833114	25.3378	0.131521	23.8954
CD62L- HLA DR++ monocyte Absolute Count	rs1320172	C	T	0.1401	0.2179	3018	0.03165	9.57565e-06	GCST90001454	0.00645058	19.5813	0.131521	23.8954
CD62L- HLA DR++ monocyte Absolute Count	rs139554006	G	A	0.3934	0.0255	3018	0.08287	2.06258e-06	GCST90001454	0.0074118	22.5209	0.131521	23.8954
CD62L- HLA DR++ monocyte Absolute Count	rs144348353	G	T	0.3569	0.0295	3018	0.07891	6.10055e-06	GCST90001454	0.00673249	20.4428	0.131521	23.8954
CD62L- HLA DR++ monocyte Absolute Count	rs148420500	G	A	-0.4212	0.0209	3018	0.08981	2.73337e-06	GCST90001454	0.00723526	21.9806	0.131521	23.8954
CD62L- HLA DR++ monocyte Absolute Count	rs2240899	G	C	-0.1231	0.6678	3018	0.02767	8.63266e-06	GCST90001454	0.00651538	19.7793	0.131521	23.8954
CD62L- HLA DR++ monocyte Absolute Count	rs28680389	G	A	0.2396	0.0747	3018	0.04966	1.40138e-06	GCST90001454	0.00765427	23.2634	0.131521	23.8954
CD62L- HLA DR++ monocyte Absolute Count	rs3797612	T	C	0.1137	0.4606	3018	0.02564	9.22959e-06	GCST90001454	0.00647359	19.6516	0.131521	23.8954
CD62L- HLA DR++ monocyte Absolute Count	rs4899265	A	C	0.1267	0.3474	3018	0.02759	4.38506e-06	GCST90001454	0.00693915	21.0747	0.131521	23.8954
CD62L- HLA DR++ monocyte Absolute Count	rs7190107	T	A	-0.1416	0.2169	3018	0.03148	6.85654e-06	GCST90001454	0.00665941	20.2194	0.131521	23.8954
CD62L- HLA DR++ monocyte Absolute Count	rs7437802	C	T	-0.1209	0.6269	3018	0.02713	8.3378e-06	GCST90001454	0.0065371	19.8456	0.131521	23.8954
CD62L- HLA DR++ monocyte Absolute Count	rs74805957	C	T	0.3042	0.0396	3018	0.06703	5.67186e-06	GCST90001454	0.00677809	20.5822	0.131521	23.8954
CD62L- HLA DR++ monocyte Absolute Count	rs938447	T	C	0.1364	0.6473	3018	0.02743	6.60412e-07	GCST90001454	0.0081267	24.7109	0.131521	23.8954
CD62L- HLA DR++ monocyte %monocyte	rs111224423	C	G	-0.2995	0.0406	3041	0.06702	7.8654e-06	GCST90001455	0.00652418	19.9572	0.113124	24.1075
CD62L- HLA DR++ monocyte %monocyte	rs11766800	A	T	-0.1541	0.1981	3041	0.03378	5.06998e-06	GCST90001455	0.00679685	20.797	0.113124	24.1075
CD62L- HLA DR++ monocyte %monocyte	rs12485444	T	A	0.1287	0.4742	3041	0.02682	1.59732e-06	GCST90001455	0.00751531	23.012	0.113124	24.1075
CD62L- HLA DR++ monocyte %monocyte	rs151240896	A	G	-0.2473	0.0702	3041	0.0512	1.36479e-06	GCST90001455	0.0076133	23.3143	0.113124	24.1075
CD62L- HLA DR++ monocyte %monocyte	rs189575603	T	C	-0.8168	0.0059	3041	0.1726	2.21958e-06	GCST90001455	0.0073105	22.3802	0.113124	24.1075
CD62L- HLA DR++ monocyte %monocyte	rs1969797	T	A	0.807	0.0064	3041	0.1756	4.31357e-06	GCST90001455	0.00689725	21.1063	0.113124	24.1075
CD62L- HLA DR++ monocyte %monocyte	rs2955643	G	A	0.1248	0.4513	3041	0.02633	2.13887e-06	GCST90001455	0.00733355	22.4513	0.113124	24.1075
CD62L- HLA DR++ monocyte %monocyte	rs35079623	T	C	0.3488	0.0344	3041	0.07433	2.69772e-06	GCST90001455	0.0071891	22.0059	0.113124	24.1075
CD62L- HLA DR++ monocyte %monocyte	rs356651	C	T	-0.176	0.8576	3041	0.03878	5.66768e-06	GCST90001455	0.00672762	20.5837	0.113124	24.1075
CD62L- HLA DR++ monocyte %monocyte	rs4668750	G	A	0.2764	0.0524	3041	0.05873	2.52274e-06	GCST90001455	0.00723083	22.1345	0.113124	24.1075
CD62L- HLA DR++ monocyte %monocyte	rs5761319	A	T	0.1333	0.479	3041	0.02676	6.31535e-07	GCST90001455	0.00809361	24.7972	0.113124	24.1075
CD62L- HLA DR++ monocyte %monocyte	rs6430066	T	C	0.1271	0.329	3041	0.02872	9.62247e-06	GCST90001455	0.00639908	19.5721	0.113124	24.1075
CD62L- HLA DR++ monocyte %monocyte	rs76234991	A	T	0.4559	0.0178	3041	0.1027	9.03177e-06	GCST90001455	0.00643838	19.693	0.113124	24.1075
CD62L- HLA DR++ monocyte %monocyte	rs765044	T	G	0.1523	0.2292	3041	0.03151	1.3423e-06	GCST90001455	0.00762365	23.3463	0.113124	24.1075
CD62L- HLA DR++ monocyte %monocyte	rs78736203	G	A	-0.2955	0.0449	3041	0.06541	6.25274e-06	GCST90001455	0.00666661	20.3958	0.113124	24.1075
CD62L- HLA DR++ monocyte %monocyte	rs9919190	C	G	-0.1352	0.271	3041	0.02971	5.34788e-06	GCST90001455	0.0067637	20.6949	0.113124	24.1075
CD11c+ HLA DR++ monocyte Absolute Count	rs112353331	C	T	-0.4377	0.0197	3019	0.09729	6.82993e-06	GCST90001456	0.00665965	20.2269	0.134907	24.6148
CD11c+ HLA DR++ monocyte Absolute Count	rs116484930	C	T	1.839	0.0012	3019	0.4029	5.00906e-06	GCST90001456	0.00685361	20.82	0.134907	24.6148
CD11c+ HLA DR++ monocyte Absolute Count	rs117545845	C	T	0.189	0.1211	3019	0.04018	2.55322e-06	GCST90001456	0.00727561	22.1114	0.134907	24.6148
CD11c+ HLA DR++ monocyte Absolute Count	rs12277397	G	T	0.1863	0.1179	3019	0.04033	3.8487e-06	GCST90001456	0.00701855	21.3246	0.134907	24.6148
CD11c+ HLA DR++ monocyte Absolute Count	rs148420500	G	A	-0.4097	0.0209	3019	0.091	6.72543e-06	GCST90001456	0.00666929	20.2564	0.134907	24.6148
CD11c+ HLA DR++ monocyte Absolute Count	rs151194174	G	A	-0.3754	0.0305	3019	0.07868	1.83109e-06	GCST90001456	0.00748401	22.7495	0.134907	24.6148
CD11c+ HLA DR++ monocyte Absolute Count	rs2295270	G	A	0.1631	0.19	3019	0.03419	1.8386e-06	GCST90001456	0.00748144	22.7416	0.134907	24.6148
CD11c+ HLA DR++ monocyte Absolute Count	rs2404849	T	G	0.1466	0.7464	3019	0.03065	1.72669e-06	GCST90001456	0.00752082	22.8623	0.134907	24.6148
CD11c+ HLA DR++ monocyte Absolute Count	rs2587473	C	T	-0.1584	0.2433	3019	0.03131	4.2127e-07	GCST90001456	0.00840649	25.5774	0.134907	24.6148
CD11c+ HLA DR++ monocyte Absolute Count	rs506388	T	G	0.1258	0.632	3019	0.02806	7.35147e-06	GCST90001456	0.00661365	20.0862	0.134907	24.6148
CD11c+ HLA DR++ monocyte Absolute Count	rs548306594	T	C	-0.502	0.0187	3019	0.1059	2.1338e-06	GCST90001456	0.00738809	22.4558	0.134907	24.6148
CD11c+ HLA DR++ monocyte Absolute Count	rs55651060	G	T	-0.5072	0.0157	3019	0.1058	1.63528e-06	GCST90001456	0.00755493	22.9667	0.134907	24.6148
CD11c+ HLA DR++ monocyte Absolute Count	rs56186608	C	T	-0.1271	0.3741	3019	0.02801	5.68805e-06	GCST90001456	0.00677407	20.5768	0.134907	24.6148
CD11c+ HLA DR++ monocyte Absolute Count	rs561934182	C	G	1.163	0.0035	3019	0.2505	3.43861e-06	GCST90001456	0.0070891	21.5405	0.134907	24.6148
CD11c+ HLA DR++ monocyte Absolute Count	rs6808893	C	T	-0.1285	0.5711	3019	0.02714	2.1937e-06	GCST90001456	0.00737073	22.4026	0.134907	24.6148
CD11c+ HLA DR++ monocyte Absolute Count	rs72660177	C	T	-0.198	0.1017	3019	0.04402	6.86101e-06	GCST90001456	0.00665682	20.2182	0.134907	24.6148
CD11c+ HLA DR++ monocyte Absolute Count	rs74610143	C	T	0.5811	0.0124	3019	0.1256	3.71731e-06	GCST90001456	0.0070403	21.3912	0.134907	24.6148
CD11c+ HLA DR++ monocyte Absolute Count	rs76376209	C	T	-0.1651	0.1423	3019	0.03714	8.77522e-06	GCST90001456	0.006503	19.748	0.134907	24.6148
CD11c+ HLA DR++ monocyte Absolute Count	rs9894233	T	A	-0.3853	0.0268	3019	0.08638	8.17598e-06	GCST90001456	0.0065472	19.8831	0.134907	24.6148
CD11c+ HLA DR++ monocyte %monocyte	rs11785252	C	A	-0.1459	0.7429	3042	0.03084	2.23561e-06	GCST90001457	0.00730364	22.3664	0.131876	25.5124
CD11c+ HLA DR++ monocyte %monocyte	rs117853201	G	A	0.6992	0.0074	3042	0.1547	6.19228e-06	GCST90001457	0.00667047	20.4144	0.131876	25.5124
CD11c+ HLA DR++ monocyte %monocyte	rs143643742	A	G	-0.4681	0.0168	3042	0.1043	7.18898e-06	GCST90001457	0.00657784	20.129	0.131876	25.5124
CD11c+ HLA DR++ monocyte %monocyte	rs1469503	A	T	0.304	0.9564	3042	0.06476	2.67579e-06	GCST90001457	0.00719183	22.0215	0.131876	25.5124
CD11c+ HLA DR++ monocyte %monocyte	rs191730825	A	G	0.3732	0.0293	3042	0.08142	4.5695e-06	GCST90001457	0.00685919	20.9959	0.131876	25.5124
CD11c+ HLA DR++ monocyte %monocyte	rs2587473	C	T	-0.1412	0.2431	3042	0.03166	8.20031e-06	GCST90001457	0.00649618	19.8775	0.131876	25.5124
CD11c+ HLA DR++ monocyte %monocyte	rs35237330	G	A	-0.2309	0.0971	3042	0.04538	3.61584e-07	GCST90001457	0.00843877	25.8722	0.131876	25.5124
CD11c+ HLA DR++ monocyte %monocyte	rs6038180	T	C	0.1304	0.2936	3042	0.02905	7.16213e-06	GCST90001457	0.00658016	20.1362	0.131876	25.5124
CD11c+ HLA DR++ monocyte %monocyte	rs6808893	C	T	-0.1582	0.5717	3042	0.02739	7.65744e-09	GCST90001457	0.0108476	33.3383	0.131876	25.5124
CD11c+ HLA DR++ monocyte %monocyte	rs6942832	A	T	0.1238	0.4196	3042	0.02716	5.16003e-06	GCST90001457	0.0067837	20.7633	0.131876	25.5124
CD11c+ HLA DR++ monocyte %monocyte	rs7101558	A	G	-0.3015	0.044	3042	0.06462	3.07511e-06	GCST90001457	0.00710534	21.7548	0.131876	25.5124
CD11c+ HLA DR++ monocyte %monocyte	rs74610143	C	T	0.6697	0.0125	3042	0.1264	1.16912e-07	GCST90001457	0.00914362	28.0531	0.131876	25.5124
CD11c+ HLA DR++ monocyte %monocyte	rs76376209	C	T	-0.1798	0.1418	3042	0.03753	1.66089e-06	GCST90001457	0.00748856	22.937	0.131876	25.5124
CD11c+ HLA DR++ monocyte %monocyte	rs76838015	G	A	3.194	0.0003	3042	0.7173	8.47541e-06	GCST90001457	0.00647571	19.8145	0.131876	25.5124
CD11c+ HLA DR++ monocyte %monocyte	rs76968110	G	A	-0.447	0.0189	3042	0.0967	3.79062e-06	GCST90001457	0.0069753	21.3539	0.131876	25.5124
CD11c+ HLA DR++ monocyte %monocyte	rs77361483	C	T	0.2544	0.0661	3042	0.05533	4.26838e-06	GCST90001457	0.00690154	21.1265	0.131876	25.5124
CD11c+ HLA DR++ monocyte %monocyte	rs78175301	A	G	0.4043	0.0251	3042	0.0873	3.63628e-06	GCST90001457	0.00700114	21.4335	0.131876	25.5124
CD11c+ HLA DR++ monocyte %monocyte	rs9897015	G	A	-0.1267	0.3922	3042	0.02729	3.43842e-06	GCST90001457	0.00703591	21.5407	0.131876	25.5124
Myeloid Dendritic Cell Absolute Count	rs10746769	T	C	-0.1438	0.8078	3387	0.03219	7.92405e-06	GCST90001458	0.00585746	19.9443	0.29454	58.4869
Myeloid Dendritic Cell Absolute Count	rs10763776	T	A	-0.1158	0.428	3387	0.02585	7.47513e-06	GCST90001458	0.00589	20.0558	0.29454	58.4869
Myeloid Dendritic Cell Absolute Count	rs115389169	C	T	-0.5608	0.0118	3387	0.1242	6.32278e-06	GCST90001458	0.00598344	20.3759	0.29454	58.4869
Myeloid Dendritic Cell Absolute Count	rs115805162	C	T	-0.2265	0.2083	3387	0.03229	2.30681e-12	GCST90001458	0.0143193	49.1749	0.29454	58.4869
Myeloid Dendritic Cell Absolute Count	rs138949944	C	T	-1.325	0.0018	3387	0.2906	5.12677e-06	GCST90001458	0.00610053	20.7771	0.29454	58.4869
Myeloid Dendritic Cell Absolute Count	rs141320646	G	A	0.8749	0.005	3387	0.1843	2.06302e-06	GCST90001458	0.00660954	22.5221	0.29454	58.4869
Myeloid Dendritic Cell Absolute Count	rs142472859	T	C	0.7935	0.0061	3387	0.1634	1.19671e-06	GCST90001458	0.00691451	23.5686	0.29454	58.4869
Myeloid Dendritic Cell Absolute Count	rs143750764	C	T	-0.4798	0.0136	3387	0.1066	6.76542e-06	GCST90001458	0.00594567	20.2465	0.29454	58.4869
Myeloid Dendritic Cell Absolute Count	rs147431504	C	G	0.9423	0.0038	3387	0.2032	3.52985e-06	GCST90001458	0.0063091	21.4919	0.29454	58.4869
Myeloid Dendritic Cell Absolute Count	rs147678401	G	A	0.319	0.0437	3387	0.06262	3.50182e-07	GCST90001458	0.0076037	25.9357	0.29454	58.4869
Myeloid Dendritic Cell Absolute Count	rs147711004	G	A	-1.922	0.0009	3387	0.4296	7.67952e-06	GCST90001458	0.00587495	20.0042	0.29454	58.4869
Myeloid Dendritic Cell Absolute Count	rs1664690	A	T	0.1978	0.9117	3387	0.04469	9.5976e-06	GCST90001458	0.00575058	19.5783	0.29454	58.4869
Myeloid Dendritic Cell Absolute Count	rs16938204	C	T	0.1297	0.2938	3387	0.02755	2.504e-06	GCST90001458	0.00650113	22.1503	0.29454	58.4869
Myeloid Dendritic Cell Absolute Count	rs17017403	T	C	-0.2007	0.0977	3387	0.04301	3.06587e-06	GCST90001458	0.00638789	21.762	0.29454	58.4869
Myeloid Dendritic Cell Absolute Count	rs17711429	A	G	0.3915	0.0214	3387	0.08829	9.2393e-06	GCST90001458	0.0057718	19.651	0.29454	58.4869
Myeloid Dendritic Cell Absolute Count	rs206131	C	T	-0.1238	0.3106	3387	0.02757	7.10935e-06	GCST90001458	0.005918	20.1517	0.29454	58.4869
Myeloid Dendritic Cell Absolute Count	rs4681269	A	G	-0.1157	0.4244	3387	0.02587	7.73604e-06	GCST90001458	0.00587086	19.9902	0.29454	58.4869
Myeloid Dendritic Cell Absolute Count	rs569911	T	C	0.1529	0.4349	3387	0.02614	4.93726e-09	GCST90001458	0.0100005	34.1938	0.29454	58.4869
Myeloid Dendritic Cell Absolute Count	rs6048352	A	G	-0.1264	0.6811	3387	0.02708	3.04662e-06	GCST90001458	0.00639141	21.7741	0.29454	58.4869
Myeloid Dendritic Cell Absolute Count	rs62504404	G	A	0.1205	0.4846	3387	0.0252	1.73779e-06	GCST90001458	0.00670557	22.8516	0.29454	58.4869
Myeloid Dendritic Cell Absolute Count	rs71632979	A	G	0.6546	0.2449	3387	0.02797	3.92338e-121	GCST90001458	0.139204	547.407	0.29454	58.4869
Myeloid Dendritic Cell Absolute Count	rs72794768	C	A	0.5531	0.012	3387	0.1168	2.18575e-06	GCST90001458	0.00657719	22.4112	0.29454	58.4869
Myeloid Dendritic Cell Absolute Count	rs76168011	C	G	-0.8214	0.0049	3387	0.1815	6.02187e-06	GCST90001458	0.00601067	20.4691	0.29454	58.4869
Myeloid Dendritic Cell Absolute Count	rs79275634	G	A	0.574	0.0106	3387	0.1265	5.69117e-06	GCST90001458	0.00604221	20.5772	0.29454	58.4869
Myeloid Dendritic Cell %Dendritic Cell	rs10735429	A	G	-0.1364	0.7411	3410	0.02991	5.1069e-06	GCST90001459	0.00606179	20.7846	0.301002	51.9974
Myeloid Dendritic Cell %Dendritic Cell	rs114586806	C	T	0.3577	0.0292	3410	0.07639	2.83328e-06	GCST90001459	0.00638891	21.9134	0.301002	51.9974
Myeloid Dendritic Cell %Dendritic Cell	rs11715127	G	C	-0.1682	0.1276	3410	0.03678	4.80474e-06	GCST90001459	0.00609563	20.9013	0.301002	51.9974
Myeloid Dendritic Cell %Dendritic Cell	rs12628370	C	T	-0.1675	0.1474	3410	0.03597	3.21383e-06	GCST90001459	0.0063189	21.6717	0.301002	51.9974
Myeloid Dendritic Cell %Dendritic Cell	rs1330145	T	G	0.1193	0.5802	3410	0.02592	4.17202e-06	GCST90001459	0.006174	21.1717	0.301002	51.9974
Myeloid Dendritic Cell %Dendritic Cell	rs141267173	C	T	-0.2542	0.0531	3410	0.05602	5.68805e-06	GCST90001459	0.006002	20.5783	0.301002	51.9974
Myeloid Dendritic Cell %Dendritic Cell	rs142472859	T	C	0.7369	0.006	3410	0.1648	7.76799e-06	GCST90001459	0.0058292	19.9824	0.301002	51.9974
Myeloid Dendritic Cell %Dendritic Cell	rs143140559	C	T	0.6438	0.0094	3410	0.1286	5.55091e-07	GCST90001459	0.00729601	25.0475	0.301002	51.9974
Myeloid Dendritic Cell %Dendritic Cell	rs145330472	G	A	-0.3648	0.0265	3410	0.07932	4.24336e-06	GCST90001459	0.00616459	21.1392	0.301002	51.9974
Myeloid Dendritic Cell %Dendritic Cell	rs1571857	C	T	-0.2037	0.0855	3410	0.04568	8.22347e-06	GCST90001459	0.00579763	19.8735	0.301002	51.9974
Myeloid Dendritic Cell %Dendritic Cell	rs17767335	T	C	1.198	0.0023	3410	0.2622	4.89984e-06	GCST90001459	0.00608476	20.8638	0.301002	51.9974
Myeloid Dendritic Cell %Dendritic Cell	rs196051	A	G	0.1185	0.3971	3410	0.02668	8.93218e-06	GCST90001459	0.00575182	19.7156	0.301002	51.9974
Myeloid Dendritic Cell %Dendritic Cell	rs34547718	T	G	-0.1378	0.2875	3410	0.02808	9.22882e-07	GCST90001459	0.00701283	24.0685	0.301002	51.9974
Myeloid Dendritic Cell %Dendritic Cell	rs4752481	G	T	0.1266	0.4535	3410	0.02587	9.8958e-07	GCST90001459	0.00697398	23.9342	0.301002	51.9974
Myeloid Dendritic Cell %Dendritic Cell	rs4921823	C	T	-0.3324	0.0362	3410	0.07035	2.30176e-06	GCST90001459	0.00650437	22.312	0.301002	51.9974
Myeloid Dendritic Cell %Dendritic Cell	rs6079813	G	A	-0.5066	0.0136	3410	0.1102	4.2842e-06	GCST90001459	0.00615927	21.1209	0.301002	51.9974
Myeloid Dendritic Cell %Dendritic Cell	rs62272723	G	T	0.2972	0.0501	3410	0.05987	6.90243e-07	GCST90001459	0.0071746	24.6277	0.301002	51.9974
Myeloid Dendritic Cell %Dendritic Cell	rs66730637	C	T	-0.2154	0.0839	3410	0.04634	3.3476e-06	GCST90001459	0.00629625	21.5936	0.301002	51.9974
Myeloid Dendritic Cell %Dendritic Cell	rs71632979	A	G	0.6258	0.2447	3410	0.0287	2.08562e-105	GCST90001459	0.122367	475.174	0.301002	51.9974
Myeloid Dendritic Cell %Dendritic Cell	rs71639910	G	A	0.2526	0.0688	3410	0.05138	8.81908e-07	GCST90001459	0.00703812	24.1559	0.301002	51.9974
Myeloid Dendritic Cell %Dendritic Cell	rs73064521	A	T	-0.2695	0.0466	3410	0.05971	6.37719e-06	GCST90001459	0.00593857	20.3596	0.301002	51.9974
Myeloid Dendritic Cell %Dendritic Cell	rs73180904	C	T	0.2116	0.0842	3410	0.04675	6.00528e-06	GCST90001459	0.0059719	20.4745	0.301002	51.9974
Myeloid Dendritic Cell %Dendritic Cell	rs74341264	G	A	-0.2585	0.1218	3410	0.0396	6.67526e-11	GCST90001459	0.0123419	42.5869	0.301002	51.9974
Myeloid Dendritic Cell %Dendritic Cell	rs7577824	G	A	-0.1227	0.4757	3410	0.02584	2.0498e-06	GCST90001459	0.00656882	22.5346	0.301002	51.9974
Myeloid Dendritic Cell %Dendritic Cell	rs78726632	G	C	-0.6159	0.0097	3410	0.1305	2.36378e-06	GCST90001459	0.00648959	22.261	0.301002	51.9974
Myeloid Dendritic Cell %Dendritic Cell	rs79631949	C	T	0.5111	0.0136	3410	0.1141	7.48517e-06	GCST90001459	0.00584976	20.0533	0.301002	51.9974
Myeloid Dendritic Cell %Dendritic Cell	rs79691782	C	T	-0.223	0.0783	3410	0.04904	5.43364e-06	GCST90001459	0.00602738	20.6659	0.301002	51.9974
Myeloid Dendritic Cell %Dendritic Cell	rs876036	T	C	0.1584	0.2645	3410	0.02961	8.81761e-08	GCST90001459	0.00832242	28.6008	0.301002	51.9974
Plasmacytoid Dendritic Cell Absolute Count	rs10853636	A	G	0.1138	0.4413	3374	0.02422	2.61956e-06	GCST90001460	0.00650068	22.0637	0.218201	30.0889
Plasmacytoid Dendritic Cell Absolute Count	rs115638174	C	T	-0.7983	0.0052	3374	0.166	1.5166e-06	GCST90001460	0.00680776	23.1131	0.218201	30.0889
Plasmacytoid Dendritic Cell Absolute Count	rs117039412	T	A	2.012	0.0007	3374	0.4152	1.26066e-06	GCST90001460	0.00691169	23.4684	0.218201	30.0889
Plasmacytoid Dendritic Cell Absolute Count	rs117112573	G	C	0.3807	0.0202	3374	0.0838	5.54699e-06	GCST90001460	0.00607973	20.6262	0.218201	30.0889
Plasmacytoid Dendritic Cell Absolute Count	rs11776881	A	C	0.1139	0.4092	3374	0.02439	3.01278e-06	GCST90001460	0.00642215	21.7955	0.218201	30.0889
Plasmacytoid Dendritic Cell Absolute Count	rs117839924	T	C	1.338	0.0015	3374	0.2948	5.66101e-06	GCST90001460	0.00606832	20.5873	0.218201	30.0889
Plasmacytoid Dendritic Cell Absolute Count	rs117990934	G	C	-1.178	0.0019	3374	0.2619	6.8628e-06	GCST90001460	0.00596044	20.2191	0.218201	30.0889
Plasmacytoid Dendritic Cell Absolute Count	rs12616455	G	A	0.1321	0.7121	3374	0.02633	5.24598e-07	GCST90001460	0.0074051	25.1563	0.218201	30.0889
Plasmacytoid Dendritic Cell Absolute Count	rs12694535	T	C	-0.6432	0.0071	3374	0.1424	6.27652e-06	GCST90001460	0.00601048	20.3899	0.218201	30.0889
Plasmacytoid Dendritic Cell Absolute Count	rs138423727	T	C	0.3131	0.0313	3374	0.06882	5.37609e-06	GCST90001460	0.00609727	20.6861	0.218201	30.0889
Plasmacytoid Dendritic Cell Absolute Count	rs142129101	A	C	-0.7037	0.0056	3374	0.155	5.62542e-06	GCST90001460	0.00607186	20.5994	0.218201	30.0889
Plasmacytoid Dendritic Cell Absolute Count	rs144152085	C	G	-1.824	0.0009	3374	0.3956	4.01281e-06	GCST90001460	0.0062613	21.2461	0.218201	30.0889
Plasmacytoid Dendritic Cell Absolute Count	rs147983983	T	G	0.3127	0.0319	3374	0.06932	6.45338e-06	GCST90001460	0.0059949	20.3367	0.218201	30.0889
Plasmacytoid Dendritic Cell Absolute Count	rs16944211	C	T	-1.205	0.0027	3374	0.2342	2.67271e-07	GCST90001460	0.00778504	26.4571	0.218201	30.0889
Plasmacytoid Dendritic Cell Absolute Count	rs16977238	G	A	0.152	0.1432	3374	0.034	7.80048e-06	GCST90001460	0.0058887	19.9743	0.218201	30.0889
Plasmacytoid Dendritic Cell Absolute Count	rs17108993	C	G	-0.4462	0.0141	3374	0.1003	8.64101e-06	GCST90001460	0.00583139	19.7788	0.218201	30.0889
Plasmacytoid Dendritic Cell Absolute Count	rs17582557	T	C	0.4301	0.0169	3374	0.09125	2.43588e-06	GCST90001460	0.00654151	22.2032	0.218201	30.0889
Plasmacytoid Dendritic Cell Absolute Count	rs186765793	C	T	-0.3111	0.0325	3374	0.06766	4.26587e-06	GCST90001460	0.00622699	21.129	0.218201	30.0889
Plasmacytoid Dendritic Cell Absolute Count	rs192992420	C	T	-1.742	0.0012	3374	0.3865	6.5715e-06	GCST90001460	0.00598474	20.302	0.218201	30.0889
Plasmacytoid Dendritic Cell Absolute Count	rs2164210	T	C	0.1937	0.3244	3374	0.02628	1.69831e-13	GCST90001460	0.0158462	54.2939	0.218201	30.0889
Plasmacytoid Dendritic Cell Absolute Count	rs217667	C	T	0.1614	0.1457	3374	0.03341	1.35925e-06	GCST90001460	0.00686935	23.3237	0.218201	30.0889
Plasmacytoid Dendritic Cell Absolute Count	rs2545798	T	A	0.1163	0.4813	3374	0.02379	1.01551e-06	GCST90001460	0.00703332	23.8843	0.218201	30.0889
Plasmacytoid Dendritic Cell Absolute Count	rs2862050	C	T	-0.1453	0.818	3374	0.03097	2.71028e-06	GCST90001460	0.00648156	21.9984	0.218201	30.0889
Plasmacytoid Dendritic Cell Absolute Count	rs55901425	T	C	1.044	0.0028	3374	0.2255	3.66175e-06	GCST90001460	0.00631266	21.4215	0.218201	30.0889
Plasmacytoid Dendritic Cell Absolute Count	rs62354582	C	T	0.5481	0.0133	3374	0.1034	1.15313e-07	GCST90001460	0.00825908	28.0815	0.218201	30.0889
Plasmacytoid Dendritic Cell Absolute Count	rs6708784	A	G	0.1169	0.4784	3374	0.02406	1.18167e-06	GCST90001460	0.00694808	23.5928	0.218201	30.0889
Plasmacytoid Dendritic Cell Absolute Count	rs6751072	C	T	-0.1841	0.0957	3374	0.04126	8.12177e-06	GCST90001460	0.00586609	19.8972	0.218201	30.0889
Plasmacytoid Dendritic Cell Absolute Count	rs73064418	T	C	-0.2167	0.0702	3374	0.04768	5.49659e-06	GCST90001460	0.00608485	20.6437	0.218201	30.0889
Plasmacytoid Dendritic Cell Absolute Count	rs76924856	T	G	-0.2103	0.0637	3374	0.04684	7.1306e-06	GCST90001460	0.00593899	20.1459	0.218201	30.0889
Plasmacytoid Dendritic Cell Absolute Count	rs77908862	T	C	0.2251	0.071	3374	0.04706	1.72479e-06	GCST90001460	0.00673546	22.866	0.218201	30.0889
Plasmacytoid Dendritic Cell Absolute Count	rs876039	G	C	-0.1971	0.2619	3374	0.02752	7.94713e-13	GCST90001460	0.0149754	51.2648	0.218201	30.0889
Dendritic Cell Absolute Count	rs115102594	C	G	-0.252	0.0603	3374	0.05419	3.31445e-06	GCST90001461	0.00636859	21.6125	0.25777	50.5838
Dendritic Cell Absolute Count	rs115751481	T	A	-0.3782	0.0258	3374	0.08174	3.71241e-06	GCST90001461	0.00630495	21.3952	0.25777	50.5838
Dendritic Cell Absolute Count	rs11748731	C	T	0.3124	0.0362	3374	0.06744	3.61686e-06	GCST90001461	0.00631959	21.4452	0.25777	50.5838
Dendritic Cell Absolute Count	rs12144062	C	T	0.1591	0.1464	3374	0.03557	7.71766e-06	GCST90001461	0.00589468	19.9947	0.25777	50.5838
Dendritic Cell Absolute Count	rs138192280	C	T	0.1545	0.1679	3374	0.0336	4.26128e-06	GCST90001461	0.00622759	21.131	0.25777	50.5838
Dendritic Cell Absolute Count	rs142917473	G	C	-0.1534	0.3072	3374	0.03214	1.8162e-06	GCST90001461	0.00670643	22.7668	0.25777	50.5838
Dendritic Cell Absolute Count	rs147431504	C	G	0.9392	0.0039	3374	0.2001	2.68369e-06	GCST90001461	0.0064871	22.0173	0.25777	50.5838
Dendritic Cell Absolute Count	rs17017403	T	C	-0.195	0.098	3374	0.04252	4.51652e-06	GCST90001461	0.00619496	21.0196	0.25777	50.5838
Dendritic Cell Absolute Count	rs17438107	A	T	0.1983	0.0917	3374	0.04369	5.65763e-06	GCST90001461	0.00606866	20.5885	0.25777	50.5838
Dendritic Cell Absolute Count	rs191217950	G	A	0.6722	0.0096	3374	0.127	1.20383e-07	GCST90001461	0.00823481	27.9983	0.25777	50.5838
Dendritic Cell Absolute Count	rs206133	T	C	-0.1209	0.3103	3374	0.02728	9.34418e-06	GCST90001461	0.00578759	19.6294	0.25777	50.5838
Dendritic Cell Absolute Count	rs2490034	G	A	0.1328	0.7432	3374	0.02893	4.42417e-06	GCST90001461	0.00620655	21.0592	0.25777	50.5838
Dendritic Cell Absolute Count	rs28854187	G	A	0.1282	0.2964	3374	0.02716	2.3564e-06	GCST90001461	0.00656014	22.2669	0.25777	50.5838
Dendritic Cell Absolute Count	rs35802809	G	T	-0.3287	0.0313	3374	0.07248	5.75914e-06	GCST90001461	0.00605869	20.5544	0.25777	50.5838
Dendritic Cell Absolute Count	rs55971447	C	T	0.5889	0.2358	3374	0.02846	4.07207e-95	GCST90001461	0.112611	427.913	0.25777	50.5838
Dendritic Cell Absolute Count	rs62504404	G	A	0.125	0.4843	3374	0.02491	5.21945e-07	GCST90001461	0.00740795	25.1661	0.25777	50.5838
Dendritic Cell Absolute Count	rs6782857	G	A	0.1846	0.1101	3374	0.04063	5.53434e-06	GCST90001461	0.00608101	20.6306	0.25777	50.5838
Dendritic Cell Absolute Count	rs7355664	G	C	0.1158	0.4502	3374	0.0251	3.95857e-06	GCST90001461	0.00626893	21.2722	0.25777	50.5838
Dendritic Cell Absolute Count	rs748841	C	T	0.1262	0.3254	3374	0.02779	5.59344e-06	GCST90001461	0.00607505	20.6103	0.25777	50.5838
Dendritic Cell Absolute Count	rs75072970	T	C	0.3483	0.0532	3374	0.05681	8.73488e-10	GCST90001461	0.0110179	37.5664	0.25777	50.5838
Dendritic Cell Absolute Count	rs76168011	C	G	-0.7956	0.0049	3374	0.1796	9.43012e-06	GCST90001461	0.00578247	19.6119	0.25777	50.5838
Dendritic Cell Absolute Count	rs79275634	G	A	0.5945	0.0107	3374	0.1248	1.90149e-06	GCST90001461	0.00668064	22.6786	0.25777	50.5838
Dendritic Cell Absolute Count	rs911228	G	A	0.1199	0.5697	3374	0.02567	2.99997e-06	GCST90001461	0.00642455	21.8036	0.25777	50.5838
CD62L- Dendritic Cell Absolute Count	rs112701148	G	T	-0.2246	0.0697	3387	0.05013	7.45204e-06	GCST90001462	0.00589173	20.0617	0.32744	86.2759
CD62L- Dendritic Cell Absolute Count	rs116910026	C	T	0.2767	0.0512	3387	0.05667	1.04667e-06	GCST90001462	0.00698957	23.8262	0.32744	86.2759
CD62L- Dendritic Cell Absolute Count	rs139058442	G	A	0.3107	0.0353	3387	0.07021	9.63103e-06	GCST90001462	0.00574865	19.5717	0.32744	86.2759
CD62L- Dendritic Cell Absolute Count	rs139894456	C	A	-1.176	0.0025	3387	0.2575	4.94777e-06	GCST90001462	0.00612039	20.8451	0.32744	86.2759
CD62L- Dendritic Cell Absolute Count	rs143140559	C	T	0.7418	0.0094	3387	0.1284	7.59276e-09	GCST90001462	0.0097582	33.357	0.32744	86.2759
CD62L- Dendritic Cell Absolute Count	rs147678401	G	A	0.3283	0.0437	3387	0.06281	1.72399e-07	GCST90001462	0.00800166	27.3041	0.32744	86.2759
CD62L- Dendritic Cell Absolute Count	rs149812305	T	C	-0.36	0.0272	3387	0.0755	1.85868e-06	GCST90001462	0.00666792	22.7224	0.32744	86.2759
CD62L- Dendritic Cell Absolute Count	rs151030554	C	A	-2.086	0.0009	3387	0.4634	6.74722e-06	GCST90001462	0.00594718	20.2516	0.32744	86.2759
CD62L- Dendritic Cell Absolute Count	rs17438107	A	T	0.2057	0.0921	3387	0.04421	3.27468e-06	GCST90001462	0.00635105	21.6357	0.32744	86.2759
CD62L- Dendritic Cell Absolute Count	rs35519924	G	A	0.128	0.3276	3387	0.02738	2.94032e-06	GCST90001462	0.00641128	21.8422	0.32744	86.2759
CD62L- Dendritic Cell Absolute Count	rs35740507	T	C	-4.152	0.0001	3387	0.8762	2.15153e-06	GCST90001462	0.00658602	22.4415	0.32744	86.2759
CD62L- Dendritic Cell Absolute Count	rs6048352	A	G	-0.1219	0.6811	3387	0.02717	7.23803e-06	GCST90001462	0.00590799	20.1174	0.32744	86.2759
CD62L- Dendritic Cell Absolute Count	rs702185	A	G	0.2104	0.0785	3387	0.04754	9.61092e-06	GCST90001462	0.00574981	19.5757	0.32744	86.2759
CD62L- Dendritic Cell Absolute Count	rs71632979	A	G	0.7524	0.2449	3387	0.02735	1.33097e-166	GCST90001462	0.182635	756.356	0.32744	86.2759
CD62L- Dendritic Cell Absolute Count	rs71639910	G	A	0.3586	0.0686	3387	0.05081	1.69323e-12	GCST90001462	0.0144933	49.7812	0.32744	86.2759
CD62L- Dendritic Cell Absolute Count	rs73231299	A	T	0.1337	0.287	3387	0.02799	1.7819e-06	GCST90001462	0.00669154	22.8034	0.32744	86.2759
CD62L- Dendritic Cell Absolute Count	rs74341264	G	A	-0.3652	0.1219	3387	0.03894	6.68982e-21	GCST90001462	0.0253116	87.9049	0.32744	86.2759
CD62L- Dendritic Cell Absolute Count	rs75055130	G	C	-1.139	0.0024	3387	0.2448	3.27493e-06	GCST90001462	0.006351	21.6356	0.32744	86.2759
CD62L- Dendritic Cell Absolute Count	rs9855547	T	G	0.1447	0.8091	3387	0.03248	8.38739e-06	GCST90001462	0.00582576	19.8357	0.32744	86.2759
CD62L- Dendritic Cell %Dendritic Cell	rs112985320	C	T	-0.855	0.0059	3410	0.1882	5.54489e-06	GCST90001463	0.00601614	20.6271	0.349805	72.8238
CD62L- Dendritic Cell %Dendritic Cell	rs116473196	C	T	-0.9935	0.0031	3410	0.2113	2.5782e-06	GCST90001463	0.00644133	22.0944	0.349805	72.8238
CD62L- Dendritic Cell %Dendritic Cell	rs11754319	G	T	-1.697	0.0012	3410	0.3784	7.30261e-06	GCST90001463	0.00586345	20.1005	0.349805	72.8238
CD62L- Dendritic Cell %Dendritic Cell	rs138315340	A	T	0.2575	0.0516	3410	0.05769	8.06271e-06	GCST90001463	0.00580857	19.9113	0.349805	72.8238
CD62L- Dendritic Cell %Dendritic Cell	rs143032729	A	G	0.4142	0.0326	3410	0.07525	3.70598e-08	GCST90001463	0.00880666	30.2798	0.349805	72.8238
CD62L- Dendritic Cell %Dendritic Cell	rs143140559	C	T	0.6557	0.0094	3410	0.1304	4.94656e-07	GCST90001463	0.00736025	25.2697	0.349805	72.8238
CD62L- Dendritic Cell %Dendritic Cell	rs148188224	C	G	-1.426	0.0019	3410	0.3084	3.76655e-06	GCST90001463	0.00623077	21.3676	0.349805	72.8238
CD62L- Dendritic Cell %Dendritic Cell	rs149812305	T	C	-0.3592	0.0271	3410	0.07663	2.76618e-06	GCST90001463	0.00640223	21.9594	0.349805	72.8238
CD62L- Dendritic Cell %Dendritic Cell	rs1515318	G	A	-0.1257	0.435	3410	0.02658	2.25495e-06	GCST90001463	0.00651579	22.3515	0.349805	72.8238
CD62L- Dendritic Cell %Dendritic Cell	rs2024391	C	T	0.1625	0.1736	3410	0.0348	3.01875e-06	GCST90001463	0.00635369	21.7918	0.349805	72.8238
CD62L- Dendritic Cell %Dendritic Cell	rs2332920	A	G	0.1217	0.3752	3410	0.02693	6.20961e-06	GCST90001463	0.00595334	20.4105	0.349805	72.8238
CD62L- Dendritic Cell %Dendritic Cell	rs341029	G	A	-0.137	0.7375	3410	0.02939	3.1399e-06	GCST90001463	0.00633183	21.7164	0.349805	72.8238
CD62L- Dendritic Cell %Dendritic Cell	rs41275192	T	C	0.4062	0.021	3410	0.09061	7.36186e-06	GCST90001463	0.00585897	20.085	0.349805	72.8238
CD62L- Dendritic Cell %Dendritic Cell	rs4680245	G	A	-0.3312	0.0334	3410	0.07348	6.56426e-06	GCST90001463	0.00592254	20.3043	0.349805	72.8238
CD62L- Dendritic Cell %Dendritic Cell	rs56199187	C	T	0.7548	0.2441	3410	0.02809	4.82404e-159	GCST90001463	0.174741	721.615	0.349805	72.8238
CD62L- Dendritic Cell %Dendritic Cell	rs5767014	T	C	-0.1368	0.7776	3410	0.03073	8.52027e-06	GCST90001463	0.00577798	19.8058	0.349805	72.8238
CD62L- Dendritic Cell %Dendritic Cell	rs62300075	A	C	0.1381	0.3707	3410	0.027	3.14049e-07	GCST90001463	0.00761353	26.146	0.349805	72.8238
CD62L- Dendritic Cell %Dendritic Cell	rs6537835	G	A	-0.2072	0.8488	3410	0.03711	2.3586e-08	GCST90001463	0.00905922	31.1561	0.349805	72.8238
CD62L- Dendritic Cell %Dendritic Cell	rs702185	A	G	0.2232	0.0783	3410	0.04854	4.26015e-06	GCST90001463	0.0061624	21.1317	0.349805	72.8238
CD62L- Dendritic Cell %Dendritic Cell	rs7163051	G	A	0.1266	0.3702	3410	0.02752	4.21902e-06	GCST90001463	0.00616779	21.1503	0.349805	72.8238
CD62L- Dendritic Cell %Dendritic Cell	rs74341264	G	A	-0.3829	0.1218	3410	0.03987	7.7116e-22	GCST90001463	0.026335	92.1772	0.349805	72.8238
CD62L- Dendritic Cell %Dendritic Cell	rs75220521	T	G	1.355	0.0023	3410	0.2917	3.39774e-06	GCST90001463	0.00628799	21.5651	0.349805	72.8238
CD62L- Dendritic Cell %Dendritic Cell	rs78548019	C	T	-1.039	0.0031	3410	0.231	6.86488e-06	GCST90001463	0.00589772	20.2187	0.349805	72.8238
CD62L- Dendritic Cell %Dendritic Cell	rs79979402	A	G	0.2373	0.0679	3410	0.05218	5.42304e-06	GCST90001463	0.00602847	20.6696	0.349805	72.8238
CD86+ myeloid Dendritic Cell Absolute Count	rs112186537	C	T	-0.6969	0.0075	3387	0.1444	1.39179e-06	GCST90001464	0.00682991	23.2782	0.365721	84.308
CD86+ myeloid Dendritic Cell Absolute Count	rs112966518	T	G	-0.1444	0.2149	3387	0.03211	6.89056e-06	GCST90001464	0.00593544	20.2114	0.365721	84.308
CD86+ myeloid Dendritic Cell Absolute Count	rs113995133	G	A	-0.6058	0.0103	3387	0.1285	2.42428e-06	GCST90001464	0.00651923	22.2124	0.365721	84.308
CD86+ myeloid Dendritic Cell Absolute Count	rs115849513	A	T	-0.3927	0.0245	3387	0.08325	2.3921e-06	GCST90001464	0.00652671	22.2381	0.365721	84.308
CD86+ myeloid Dendritic Cell Absolute Count	rs12005879	G	A	-0.2492	0.0576	3387	0.05518	6.29803e-06	GCST90001464	0.00598563	20.3834	0.365721	84.308
CD86+ myeloid Dendritic Cell Absolute Count	rs12134798	C	T	0.1639	0.1673	3387	0.03471	2.33557e-06	GCST90001464	0.00654009	22.2839	0.365721	84.308
CD86+ myeloid Dendritic Cell Absolute Count	rs139939515	C	T	-0.5561	0.0124	3387	0.1174	2.17122e-06	GCST90001464	0.00658092	22.424	0.365721	84.308
CD86+ myeloid Dendritic Cell Absolute Count	rs140205436	C	T	-2.409	0.0006	3387	0.5106	2.38199e-06	GCST90001464	0.00652908	22.2462	0.365721	84.308
CD86+ myeloid Dendritic Cell Absolute Count	rs143140559	C	T	0.7391	0.0094	3387	0.1304	1.44521e-08	GCST90001464	0.00939585	32.1066	0.365721	84.308
CD86+ myeloid Dendritic Cell Absolute Count	rs147678401	G	A	0.3116	0.0437	3387	0.06427	1.24526e-06	GCST90001464	0.00689223	23.4921	0.365721	84.308
CD86+ myeloid Dendritic Cell Absolute Count	rs16938204	C	T	0.1278	0.2938	3387	0.02818	5.75677e-06	GCST90001464	0.00603581	20.5553	0.365721	84.308
CD86+ myeloid Dendritic Cell Absolute Count	rs185312213	T	G	-0.7215	0.0066	3387	0.1571	4.37724e-06	GCST90001464	0.00618884	21.0797	0.365721	84.308
CD86+ myeloid Dendritic Cell Absolute Count	rs3789359	T	C	-0.3862	0.023	3387	0.08529	5.95219e-06	GCST90001464	0.00601717	20.4914	0.365721	84.308
CD86+ myeloid Dendritic Cell Absolute Count	rs6656063	C	T	0.1405	0.2499	3387	0.02956	2.00376e-06	GCST90001464	0.00662585	22.5781	0.365721	84.308
CD86+ myeloid Dendritic Cell Absolute Count	rs71632979	A	G	0.8088	0.2449	3387	0.02785	1.98221e-185	GCST90001464	0.199366	842.899	0.365721	84.308
CD86+ myeloid Dendritic Cell Absolute Count	rs71639910	G	A	0.3667	0.0686	3387	0.05205	1.85263e-12	GCST90001464	0.0144427	49.6048	0.365721	84.308
CD86+ myeloid Dendritic Cell Absolute Count	rs72711599	G	A	0.2153	0.0884	3387	0.04595	2.79239e-06	GCST90001464	0.00644015	21.9412	0.365721	84.308
CD86+ myeloid Dendritic Cell Absolute Count	rs72846852	C	T	-0.3544	0.0282	3387	0.07783	5.27571e-06	GCST90001464	0.00608454	20.7222	0.365721	84.308
CD86+ myeloid Dendritic Cell Absolute Count	rs74341264	G	A	-0.355	0.1219	3387	0.04006	7.87982e-19	GCST90001464	0.0226603	78.4835	0.365721	84.308
CD86+ myeloid Dendritic Cell Absolute Count	rs75700156	T	C	-1.333	0.0021	3387	0.2966	6.98095e-06	GCST90001464	0.00592817	20.1865	0.365721	84.308
CD86+ myeloid Dendritic Cell Absolute Count	rs79497887	C	G	-0.2163	0.0865	3387	0.04565	2.15598e-06	GCST90001464	0.00658487	22.4375	0.365721	84.308
CD86+ myeloid Dendritic Cell Absolute Count	rs923967	T	A	-0.1177	0.4074	3387	0.0264	8.25994e-06	GCST90001464	0.0058343	19.865	0.365721	84.308
CD86+ myeloid Dendritic Cell Absolute Count	rs9557311	G	A	0.1673	0.1333	3387	0.03771	9.1438e-06	GCST90001464	0.0057776	19.6708	0.365721	84.308
CD86+ myeloid Dendritic Cell %Dendritic Cell	rs113345111	A	G	0.2938	0.0428	3410	0.06497	6.12328e-06	GCST90001465	0.00596111	20.4373	0.368449	82.2842
CD86+ myeloid Dendritic Cell %Dendritic Cell	rs113404917	C	T	0.2353	0.0633	3410	0.05309	9.33213e-06	GCST90001465	0.00572756	19.632	0.368449	82.2842
CD86+ myeloid Dendritic Cell %Dendritic Cell	rs113995133	G	A	-0.6667	0.0103	3410	0.1287	2.21572e-07	GCST90001465	0.0078081	26.8194	0.368449	82.2842
CD86+ myeloid Dendritic Cell %Dendritic Cell	rs114566711	A	T	-1.864	0.0009	3410	0.391	1.86745e-06	GCST90001465	0.00662063	22.7135	0.368449	82.2842
CD86+ myeloid Dendritic Cell %Dendritic Cell	rs117690664	C	A	-2.515	0.0007	3410	0.5157	1.07784e-06	GCST90001465	0.00692642	23.7699	0.368449	82.2842
CD86+ myeloid Dendritic Cell %Dendritic Cell	rs139939515	C	T	-0.6222	0.0123	3410	0.1176	1.21772e-07	GCST90001465	0.00814217	27.9763	0.368449	82.2842
CD86+ myeloid Dendritic Cell %Dendritic Cell	rs140205436	C	T	-2.273	0.0006	3410	0.5121	9.05517e-06	GCST90001465	0.00574425	19.6895	0.368449	82.2842
CD86+ myeloid Dendritic Cell %Dendritic Cell	rs143140559	C	T	0.6732	0.0094	3410	0.1308	2.64983e-07	GCST90001465	0.00770828	26.4739	0.368449	82.2842
CD86+ myeloid Dendritic Cell %Dendritic Cell	rs143512471	G	A	-0.3741	0.026	3410	0.08154	4.47658e-06	GCST90001465	0.00613489	21.0368	0.368449	82.2842
CD86+ myeloid Dendritic Cell %Dendritic Cell	rs143555771	C	T	-1.586	0.0015	3410	0.3474	4.98679e-06	GCST90001465	0.006075	20.8301	0.368449	82.2842
CD86+ myeloid Dendritic Cell %Dendritic Cell	rs144259606	A	C	1.672	0.001	3410	0.3718	6.89056e-06	GCST90001465	0.00589565	20.2115	0.368449	82.2842
CD86+ myeloid Dendritic Cell %Dendritic Cell	rs1996740	A	G	-0.1204	0.4776	3410	0.02608	3.90145e-06	GCST90001465	0.00621123	21.3002	0.368449	82.2842
CD86+ myeloid Dendritic Cell %Dendritic Cell	rs2059074	A	G	0.2261	0.0755	3410	0.04991	5.89406e-06	GCST90001465	0.00598227	20.5103	0.368449	82.2842
CD86+ myeloid Dendritic Cell %Dendritic Cell	rs3789357	C	T	-0.3803	0.0229	3410	0.08549	8.64827e-06	GCST90001465	0.00576972	19.7773	0.368449	82.2842
CD86+ myeloid Dendritic Cell %Dendritic Cell	rs6656063	C	T	0.1357	0.2501	3410	0.02958	4.48458e-06	GCST90001465	0.0061339	21.0334	0.368449	82.2842
CD86+ myeloid Dendritic Cell %Dendritic Cell	rs71632979	A	G	0.8089	0.2447	3410	0.02792	1.48013e-184	GCST90001465	0.19753	838.888	0.368449	82.2842
CD86+ myeloid Dendritic Cell %Dendritic Cell	rs71639910	G	A	0.3612	0.0688	3410	0.0521	4.12529e-12	GCST90001465	0.0138991	48.0358	0.368449	82.2842
CD86+ myeloid Dendritic Cell %Dendritic Cell	rs72745440	C	A	-0.5139	0.0141	3410	0.11	2.98545e-06	GCST90001465	0.00635985	21.8131	0.368449	82.2842
CD86+ myeloid Dendritic Cell %Dendritic Cell	rs74341264	G	A	-0.3508	0.1218	3410	0.0401	2.16918e-18	GCST90001465	0.0219501	76.4849	0.368449	82.2842
CD86+ myeloid Dendritic Cell %Dendritic Cell	rs75358870	C	A	0.5691	0.0128	3410	0.1186	1.59872e-06	GCST90001465	0.00670704	23.0119	0.368449	82.2842
CD86+ myeloid Dendritic Cell %Dendritic Cell	rs76522264	G	C	-2.6	0.0004	3410	0.5564	2.9698e-06	GCST90001465	0.00636277	21.8232	0.368449	82.2842
CD86+ myeloid Dendritic Cell %Dendritic Cell	rs77148097	A	G	-0.225	0.0767	3410	0.04933	5.08817e-06	GCST90001465	0.00606383	20.7916	0.368449	82.2842
CD86+ myeloid Dendritic Cell %Dendritic Cell	rs78169719	A	C	-0.443	0.0177	3410	0.09659	4.50963e-06	GCST90001465	0.00613081	21.0227	0.368449	82.2842
CD86+ myeloid Dendritic Cell %Dendritic Cell	rs950485	A	C	0.1227	0.4919	3410	0.02577	1.92302e-06	GCST90001465	0.00660432	22.6572	0.368449	82.2842
CD86+ plasmacytoid Dendritic Cell Absolute Count	rs10248630	T	G	-0.1133	0.5221	3374	0.02489	5.3131e-06	GCST90001466	0.00610388	20.7087	0.130767	25.2211
CD86+ plasmacytoid Dendritic Cell Absolute Count	rs112496823	A	C	0.1603	0.1768	3374	0.03305	1.2332e-06	GCST90001466	0.00692407	23.5108	0.130767	25.2211
CD86+ plasmacytoid Dendritic Cell Absolute Count	rs114468547	A	G	-0.2713	0.0491	3374	0.05921	4.60558e-06	GCST90001466	0.00618401	20.9822	0.130767	25.2211
CD86+ plasmacytoid Dendritic Cell Absolute Count	rs11701450	C	G	0.3632	0.0252	3374	0.08004	5.68627e-06	GCST90001466	0.00606583	20.5788	0.130767	25.2211
CD86+ plasmacytoid Dendritic Cell Absolute Count	rs118148569	C	T	0.2729	0.0505	3374	0.05772	2.26745e-06	GCST90001466	0.00658175	22.3407	0.130767	25.2211
CD86+ plasmacytoid Dendritic Cell Absolute Count	rs11852100	A	C	0.2639	0.0587	3374	0.0548	1.4669e-06	GCST90001466	0.00682649	23.1772	0.130767	25.2211
CD86+ plasmacytoid Dendritic Cell Absolute Count	rs13088702	T	C	0.3946	0.0252	3374	0.07957	7.08003e-07	GCST90001466	0.00723629	24.5786	0.130767	25.2211
CD86+ plasmacytoid Dendritic Cell Absolute Count	rs139557155	A	G	0.2575	0.0578	3374	0.05462	2.42436e-06	GCST90001466	0.00654417	22.2123	0.130767	25.2211
CD86+ plasmacytoid Dendritic Cell Absolute Count	rs140090913	G	A	-1.091	0.0028	3374	0.2411	6.03689e-06	GCST90001466	0.00603229	20.4643	0.130767	25.2211
CD86+ plasmacytoid Dendritic Cell Absolute Count	rs142245023	G	A	0.7025	0.0067	3374	0.1505	3.0448e-06	GCST90001466	0.00641622	21.7752	0.130767	25.2211
CD86+ plasmacytoid Dendritic Cell Absolute Count	rs150206669	C	G	-0.4937	0.0123	3374	0.1106	8.05061e-06	GCST90001466	0.00587102	19.914	0.130767	25.2211
CD86+ plasmacytoid Dendritic Cell Absolute Count	rs1991164	T	C	-0.117	0.5529	3374	0.02506	3.02972e-06	GCST90001466	0.00641901	21.7847	0.130767	25.2211
CD86+ plasmacytoid Dendritic Cell Absolute Count	rs2725015	A	G	-0.1473	0.266	3374	0.02834	2.01877e-07	GCST90001466	0.00794323	26.999	0.130767	25.2211
CD86+ plasmacytoid Dendritic Cell Absolute Count	rs313778	C	T	-0.2171	0.0702	3374	0.04867	8.17102e-06	GCST90001466	0.00586271	19.8856	0.130767	25.2211
CD86+ plasmacytoid Dendritic Cell Absolute Count	rs56164117	T	C	-0.1223	0.3543	3374	0.02608	2.73984e-06	GCST90001466	0.00647547	21.9776	0.130767	25.2211
CD86+ plasmacytoid Dendritic Cell Absolute Count	rs61852527	A	G	-0.2618	0.0649	3374	0.0509	2.69784e-07	GCST90001466	0.00777977	26.4391	0.130767	25.2211
CD86+ plasmacytoid Dendritic Cell Absolute Count	rs75070627	T	C	0.9624	0.0037	3374	0.1978	1.14156e-06	GCST90001466	0.0069675	23.6593	0.130767	25.2211
CD86+ plasmacytoid Dendritic Cell Absolute Count	rs78379738	T	G	0.3098	0.0368	3374	0.06801	5.23327e-06	GCST90001466	0.00611237	20.7377	0.130767	25.2211
CD86+ plasmacytoid Dendritic Cell Absolute Count	rs79116372	A	T	-0.3011	0.0375	3374	0.06551	4.30173e-06	GCST90001466	0.00622229	21.1129	0.130767	25.2211
CD86+ plasmacytoid Dendritic Cell Absolute Count	rs9513487	T	G	0.1234	0.3251	3374	0.0269	4.48885e-06	GCST90001466	0.00619841	21.0314	0.130767	25.2211
CD86+ plasmacytoid Dendritic Cell %Dendritic Cell	rs10170363	C	T	0.1318	0.2944	3410	0.02687	9.33804e-07	GCST90001467	0.00700628	24.0459	0.213798	30.6293
CD86+ plasmacytoid Dendritic Cell %Dendritic Cell	rs11166208	G	A	-1.201	0.0021	3410	0.2713	9.56264e-06	GCST90001467	0.00571404	19.5854	0.213798	30.6293
CD86+ plasmacytoid Dendritic Cell %Dendritic Cell	rs11231693	G	A	-0.2631	0.0554	3410	0.05451	1.38858e-06	GCST90001467	0.00678544	23.2828	0.213798	30.6293
CD86+ plasmacytoid Dendritic Cell %Dendritic Cell	rs112496823	A	C	0.1585	0.1771	3410	0.03308	1.65609e-06	GCST90001467	0.00668743	22.9442	0.213798	30.6293
CD86+ plasmacytoid Dendritic Cell %Dendritic Cell	rs116872766	G	C	-0.9025	0.0045	3410	0.1818	6.89683e-07	GCST90001467	0.00717505	24.6293	0.213798	30.6293
CD86+ plasmacytoid Dendritic Cell %Dendritic Cell	rs117919713	C	G	0.2457	0.0588	3410	0.05442	6.33514e-06	GCST90001467	0.00594224	20.3722	0.213798	30.6293
CD86+ plasmacytoid Dendritic Cell %Dendritic Cell	rs11811863	C	T	-0.1537	0.2186	3410	0.03086	6.34014e-07	GCST90001467	0.00722194	24.7914	0.213798	30.6293
CD86+ plasmacytoid Dendritic Cell %Dendritic Cell	rs11852100	A	C	0.2436	0.0587	3410	0.05467	8.35708e-06	GCST90001467	0.0057887	19.8427	0.213798	30.6293
CD86+ plasmacytoid Dendritic Cell %Dendritic Cell	rs12318420	T	C	0.2649	0.0501	3410	0.0576	4.24609e-06	GCST90001467	0.00616424	21.138	0.213798	30.6293
CD86+ plasmacytoid Dendritic Cell %Dendritic Cell	rs139557155	A	G	0.277	0.0578	3410	0.05451	3.74197e-07	GCST90001467	0.00751582	25.8079	0.213798	30.6293
CD86+ plasmacytoid Dendritic Cell %Dendritic Cell	rs140090913	G	A	-1.154	0.0028	3410	0.2432	2.08439e-06	GCST90001467	0.00655952	22.5024	0.213798	30.6293
CD86+ plasmacytoid Dendritic Cell %Dendritic Cell	rs150206669	C	G	-0.4931	0.0125	3410	0.1106	8.25704e-06	GCST90001467	0.00579537	19.8657	0.213798	30.6293
CD86+ plasmacytoid Dendritic Cell %Dendritic Cell	rs1915087	T	C	0.1569	0.2025	3410	0.03084	3.62721e-07	GCST90001467	0.00753319	25.868	0.213798	30.6293
CD86+ plasmacytoid Dendritic Cell %Dendritic Cell	rs2955695	T	A	-0.1122	0.4499	3410	0.0247	5.55883e-06	GCST90001467	0.00601475	20.6223	0.213798	30.6293
CD86+ plasmacytoid Dendritic Cell %Dendritic Cell	rs34692286	G	C	-0.114	0.3865	3410	0.02574	9.4713e-06	GCST90001467	0.00571936	19.6037	0.213798	30.6293
CD86+ plasmacytoid Dendritic Cell %Dendritic Cell	rs3845548	C	T	-0.2739	0.2345	3410	0.02938	1.1345e-20	GCST90001467	0.024854	86.8612	0.213798	30.6293
CD86+ plasmacytoid Dendritic Cell %Dendritic Cell	rs513617	C	T	0.1173	0.3594	3410	0.0264	8.86382e-06	GCST90001467	0.00575608	19.7303	0.213798	30.6293
CD86+ plasmacytoid Dendritic Cell %Dendritic Cell	rs55732541	T	C	-0.186	0.1062	3410	0.04137	6.924e-06	GCST90001467	0.00589296	20.2023	0.213798	30.6293
CD86+ plasmacytoid Dendritic Cell %Dendritic Cell	rs55966096	T	C	-0.1321	0.3085	3410	0.02729	1.29447e-06	GCST90001467	0.00682449	23.4177	0.213798	30.6293
CD86+ plasmacytoid Dendritic Cell %Dendritic Cell	rs61852527	A	G	-0.2768	0.0648	3410	0.05083	5.16302e-08	GCST90001467	0.00862139	29.6372	0.213798	30.6293
CD86+ plasmacytoid Dendritic Cell %Dendritic Cell	rs62131897	G	C	-0.8171	0.0047	3410	0.1836	8.56962e-06	GCST90001467	0.00577478	19.7948	0.213798	30.6293
CD86+ plasmacytoid Dendritic Cell %Dendritic Cell	rs6463191	G	A	-0.1275	0.3198	3410	0.02658	1.61188e-06	GCST90001467	0.00670248	22.9962	0.213798	30.6293
CD86+ plasmacytoid Dendritic Cell %Dendritic Cell	rs66967216	G	A	-0.3759	0.0265	3410	0.07853	1.69541e-06	GCST90001467	0.00667438	22.8991	0.213798	30.6293
CD86+ plasmacytoid Dendritic Cell %Dendritic Cell	rs6930632	C	T	-0.1504	0.1789	3410	0.03249	3.67229e-06	GCST90001467	0.00624484	21.4162	0.213798	30.6293
CD86+ plasmacytoid Dendritic Cell %Dendritic Cell	rs71381356	T	C	-0.2097	0.0845	3410	0.04494	3.06789e-06	GCST90001467	0.00634471	21.7609	0.213798	30.6293
CD86+ plasmacytoid Dendritic Cell %Dendritic Cell	rs72810797	C	T	-0.4408	0.0172	3410	0.09664	5.0848e-06	GCST90001467	0.0060642	20.7929	0.213798	30.6293
CD86+ plasmacytoid Dendritic Cell %Dendritic Cell	rs75070627	T	C	0.9606	0.0037	3410	0.2005	1.65934e-06	GCST90001467	0.00668634	22.9404	0.213798	30.6293
CD86+ plasmacytoid Dendritic Cell %Dendritic Cell	rs78379738	T	G	0.3227	0.0364	3410	0.06823	2.24973e-06	GCST90001467	0.00651708	22.3559	0.213798	30.6293
CD86+ plasmacytoid Dendritic Cell %Dendritic Cell	rs9513487	T	G	0.131	0.326	3410	0.0268	1.01835e-06	GCST90001467	0.00695803	23.8791	0.213798	30.6293
CD86+ plasmacytoid Dendritic Cell %Dendritic Cell	rs9607320	C	T	0.1192	0.6037	3410	0.02572	3.57757e-06	GCST90001467	0.00625935	21.4662	0.213798	30.6293
CD62L- myeloid Dendritic Cell Absolute Count	rs10779896	A	T	-0.2364	0.0633	3387	0.05339	9.52011e-06	GCST90001468	0.00575511	19.5938	0.34123	102.651
CD62L- myeloid Dendritic Cell Absolute Count	rs112501424	C	T	0.1694	0.1305	3387	0.03788	7.74853e-06	GCST90001468	0.00586996	19.9871	0.34123	102.651
CD62L- myeloid Dendritic Cell Absolute Count	rs112701148	G	T	-0.2301	0.0697	3387	0.05114	6.81412e-06	GCST90001468	0.00594167	20.2328	0.34123	102.651
CD62L- myeloid Dendritic Cell Absolute Count	rs116910026	C	T	0.2902	0.0512	3387	0.05778	5.10034e-07	GCST90001468	0.00739268	25.2106	0.34123	102.651
CD62L- myeloid Dendritic Cell Absolute Count	rs11830537	C	T	-0.314	0.0371	3387	0.06982	6.88287e-06	GCST90001468	0.00593607	20.2136	0.34123	102.651
CD62L- myeloid Dendritic Cell Absolute Count	rs13148506	C	T	0.1304	0.3691	3387	0.02714	1.54971e-06	GCST90001468	0.00676971	23.0717	0.34123	102.651
CD62L- myeloid Dendritic Cell Absolute Count	rs143140559	C	T	0.8211	0.0094	3387	0.1303	2.94566e-10	GCST90001468	0.0115885	39.6869	0.34123	102.651
CD62L- myeloid Dendritic Cell Absolute Count	rs147678401	G	A	0.3306	0.0437	3387	0.06429	2.71361e-07	GCST90001468	0.00774687	26.4279	0.34123	102.651
CD62L- myeloid Dendritic Cell Absolute Count	rs17071426	C	T	-0.6001	0.0084	3387	0.135	8.78162e-06	GCST90001468	0.00580014	19.748	0.34123	102.651
CD62L- myeloid Dendritic Cell Absolute Count	rs17438107	A	T	0.2161	0.0921	3387	0.04523	1.77221e-06	GCST90001468	0.00669459	22.8139	0.34123	102.651
CD62L- myeloid Dendritic Cell Absolute Count	rs35519924	G	A	0.1281	0.3276	3387	0.02803	4.87483e-06	GCST90001468	0.00612868	20.8735	0.34123	102.651
CD62L- myeloid Dendritic Cell Absolute Count	rs4997747	T	C	0.1346	0.2917	3387	0.02844	2.21476e-06	GCST90001468	0.00656981	22.3859	0.34123	102.651
CD62L- myeloid Dendritic Cell Absolute Count	rs5767014	T	C	-0.1397	0.7772	3387	0.03083	5.86216e-06	GCST90001468	0.00602568	20.5206	0.34123	102.651
CD62L- myeloid Dendritic Cell Absolute Count	rs71632979	A	G	0.8094	0.2449	3387	0.02787	1.94295e-185	GCST90001468	0.199373	842.939	0.34123	102.651
CD62L- myeloid Dendritic Cell Absolute Count	rs71639910	G	A	0.401	0.0686	3387	0.05202	1.27232e-14	GCST90001468	0.0172417	59.387	0.34123	102.651
CD62L- myeloid Dendritic Cell Absolute Count	rs73172229	C	T	-0.1908	0.1233	3387	0.03986	1.69501e-06	GCST90001468	0.00671953	22.8995	0.34123	102.651
CD62L- myeloid Dendritic Cell Absolute Count	rs74341264	G	A	-0.4066	0.1219	3387	0.03995	2.49329e-24	GCST90001468	0.0296758	103.525	0.34123	102.651
CD62L- myeloid Dendritic Cell %Dendritic Cell	rs10779896	A	T	-0.2427	0.0632	3410	0.05258	3.9154e-06	GCST90001469	0.00620925	21.2933	0.402247	87.5587
CD62L- myeloid Dendritic Cell %Dendritic Cell	rs10919221	A	G	-0.1516	0.2113	3410	0.0322	2.50068e-06	GCST90001469	0.0064583	22.153	0.402247	87.5587
CD62L- myeloid Dendritic Cell %Dendritic Cell	rs116473040	A	G	0.4063	0.0198	3410	0.09051	7.1556e-06	GCST90001469	0.00587472	20.1394	0.402247	87.5587
CD62L- myeloid Dendritic Cell %Dendritic Cell	rs116910026	C	T	0.273	0.0512	3410	0.05712	1.75809e-06	GCST90001469	0.00665419	22.8294	0.402247	87.5587
CD62L- myeloid Dendritic Cell %Dendritic Cell	rs143032729	A	G	0.4355	0.0326	3410	0.07455	5.16655e-09	GCST90001469	0.00990837	34.1056	0.402247	87.5587
CD62L- myeloid Dendritic Cell %Dendritic Cell	rs143140559	C	T	0.7929	0.0094	3410	0.1294	8.92641e-10	GCST90001469	0.0108908	37.5244	0.402247	87.5587
CD62L- myeloid Dendritic Cell %Dendritic Cell	rs143586943	G	A	-1.817	0.001	3410	0.4068	7.94843e-06	GCST90001469	0.00581648	19.9385	0.402247	87.5587
CD62L- myeloid Dendritic Cell %Dendritic Cell	rs149812305	T	C	-0.3397	0.0271	3410	0.07614	8.1381e-06	GCST90001469	0.00580341	19.8935	0.402247	87.5587
CD62L- myeloid Dendritic Cell %Dendritic Cell	rs16864449	A	G	-1.124	0.0026	3410	0.2398	2.76915e-06	GCST90001469	0.00640163	21.9573	0.402247	87.5587
CD62L- myeloid Dendritic Cell %Dendritic Cell	rs17438107	A	T	0.1995	0.0919	3410	0.04469	8.04113e-06	GCST90001469	0.00581005	19.9164	0.402247	87.5587
CD62L- myeloid Dendritic Cell %Dendritic Cell	rs17637703	A	G	0.1393	0.2437	3410	0.03014	3.80489e-06	GCST90001469	0.00622514	21.3482	0.402247	87.5587
CD62L- myeloid Dendritic Cell %Dendritic Cell	rs17780615	C	T	-0.1776	0.1226	3410	0.03958	7.21942e-06	GCST90001469	0.0058698	20.1224	0.402247	87.5587
CD62L- myeloid Dendritic Cell %Dendritic Cell	rs181905377	C	T	-0.748	0.0056	3410	0.1684	8.92073e-06	GCST90001469	0.00575253	19.7181	0.402247	87.5587
CD62L- myeloid Dendritic Cell %Dendritic Cell	rs3012723	T	C	0.2018	0.9157	3410	0.04542	8.87228e-06	GCST90001469	0.00575555	19.7285	0.402247	87.5587
CD62L- myeloid Dendritic Cell %Dendritic Cell	rs34558449	G	C	0.2273	0.0846	3410	0.04585	7.14171e-07	GCST90001469	0.00715562	24.5621	0.402247	87.5587
CD62L- myeloid Dendritic Cell %Dendritic Cell	rs530300575	A	G	-1.019	0.0038	3410	0.2169	2.62699e-06	GCST90001469	0.00643092	22.0584	0.402247	87.5587
CD62L- myeloid Dendritic Cell %Dendritic Cell	rs56199187	C	T	0.8196	0.2441	3410	0.02713	1.74526e-200	GCST90001469	0.211132	912.115	0.402247	87.5587
CD62L- myeloid Dendritic Cell %Dendritic Cell	rs5767014	T	C	-0.1514	0.7776	3410	0.03046	6.67966e-07	GCST90001469	0.00719287	24.6909	0.402247	87.5587
CD62L- myeloid Dendritic Cell %Dendritic Cell	rs62300075	A	C	0.1382	0.3707	3410	0.02676	2.4118e-07	GCST90001469	0.00776079	26.6556	0.402247	87.5587
CD62L- myeloid Dendritic Cell %Dendritic Cell	rs6492701	A	C	-0.1278	0.7111	3410	0.02853	7.48197e-06	GCST90001469	0.00585	20.0541	0.402247	87.5587
CD62L- myeloid Dendritic Cell %Dendritic Cell	rs6537835	G	A	-0.1661	0.8488	3410	0.0368	6.37403e-06	GCST90001469	0.00593885	20.3605	0.402247	87.5587
CD62L- myeloid Dendritic Cell %Dendritic Cell	rs7148140	C	G	0.2287	0.0682	3410	0.05156	9.18124e-06	GCST90001469	0.00573659	19.6631	0.402247	87.5587
CD62L- myeloid Dendritic Cell %Dendritic Cell	rs72743439	C	T	1.099	0.0031	3410	0.2389	4.21982e-06	GCST90001469	0.00616768	21.1499	0.402247	87.5587
CD62L- myeloid Dendritic Cell %Dendritic Cell	rs7300606	T	C	-0.1337	0.7405	3410	0.02998	8.20975e-06	GCST90001469	0.00579855	19.8767	0.402247	87.5587
CD62L- myeloid Dendritic Cell %Dendritic Cell	rs74341264	G	A	-0.4263	0.1218	3410	0.03928	1.93299e-27	GCST90001469	0.0333876	117.715	0.402247	87.5587
CD62L- myeloid Dendritic Cell %Dendritic Cell	rs75220521	T	G	1.34	0.0023	3410	0.289	3.54053e-06	GCST90001469	0.00626513	21.4862	0.402247	87.5587
CD62L- plasmacytoid Dendritic Cell Absolute Count	rs116054627	G	A	0.3356	0.0413	3374	0.06158	5.04204e-08	GCST90001470	0.00872596	29.6829	0.187332	32.1664
CD62L- plasmacytoid Dendritic Cell Absolute Count	rs11659751	T	A	0.209	0.0772	3374	0.04558	4.53239e-06	GCST90001470	0.006193	21.0129	0.187332	32.1664
CD62L- plasmacytoid Dendritic Cell Absolute Count	rs116894787	G	C	0.5376	0.0111	3374	0.1152	3.06125e-06	GCST90001470	0.00641319	21.7649	0.187332	32.1664
CD62L- plasmacytoid Dendritic Cell Absolute Count	rs118054784	G	A	0.2985	0.0422	3374	0.0621	1.53393e-06	GCST90001470	0.00680137	23.0913	0.187332	32.1664
CD62L- plasmacytoid Dendritic Cell Absolute Count	rs12061996	A	G	-0.1861	0.0947	3374	0.04131	6.63847e-06	GCST90001470	0.00597906	20.2827	0.187332	32.1664
CD62L- plasmacytoid Dendritic Cell Absolute Count	rs13201703	C	A	0.252	0.0508	3374	0.05616	7.21723e-06	GCST90001470	0.00593223	20.1228	0.187332	32.1664
CD62L- plasmacytoid Dendritic Cell Absolute Count	rs1391986	G	T	0.7317	0.0061	3374	0.1561	2.76725e-06	GCST90001470	0.00646988	21.9585	0.187332	32.1664
CD62L- plasmacytoid Dendritic Cell Absolute Count	rs1472757	T	C	-0.1252	0.6057	3374	0.02495	5.22024e-07	GCST90001470	0.00740787	25.1658	0.187332	32.1664
CD62L- plasmacytoid Dendritic Cell Absolute Count	rs150918748	C	T	0.8677	0.004	3374	0.1908	5.42369e-06	GCST90001470	0.00609233	20.6693	0.187332	32.1664
CD62L- plasmacytoid Dendritic Cell Absolute Count	rs16957038	G	A	1.17	0.0022	3374	0.2465	2.07018e-06	GCST90001470	0.00663289	22.5154	0.187332	32.1664
CD62L- plasmacytoid Dendritic Cell Absolute Count	rs170697	G	A	0.1127	0.507	3374	0.02415	3.06125e-06	GCST90001470	0.00641319	21.7649	0.187332	32.1664
CD62L- plasmacytoid Dendritic Cell Absolute Count	rs17224524	T	C	-0.129	0.2945	3374	0.02753	2.78872e-06	GCST90001470	0.00646554	21.9437	0.187332	32.1664
CD62L- plasmacytoid Dendritic Cell Absolute Count	rs191779135	A	G	-0.2628	0.0865	3374	0.04325	1.22987e-09	GCST90001470	0.0108245	36.8995	0.187332	32.1664
CD62L- plasmacytoid Dendritic Cell Absolute Count	rs4462104	T	C	-0.1397	0.2011	3374	0.03017	3.64911e-06	GCST90001470	0.0063146	21.4282	0.187332	32.1664
CD62L- plasmacytoid Dendritic Cell Absolute Count	rs4928176	G	A	0.111	0.525	3374	0.02436	5.19759e-06	GCST90001470	0.0061162	20.7508	0.187332	32.1664
CD62L- plasmacytoid Dendritic Cell Absolute Count	rs56374915	G	A	-0.1835	0.1119	3374	0.03892	2.41949e-06	GCST90001470	0.0065453	22.2162	0.187332	32.1664
CD62L- plasmacytoid Dendritic Cell Absolute Count	rs61936377	T	C	0.1364	0.2503	3374	0.02822	1.34186e-06	GCST90001470	0.00687659	23.3484	0.187332	32.1664
CD62L- plasmacytoid Dendritic Cell Absolute Count	rs6535445	T	C	-0.2794	0.3435	3374	0.02525	1.84747e-28	GCST90001470	0.035019	122.369	0.187332	32.1664
CD62L- plasmacytoid Dendritic Cell Absolute Count	rs7114664	T	C	0.1874	0.1046	3374	0.0397	2.35378e-06	GCST90001470	0.00656076	22.269	0.187332	32.1664
CD62L- plasmacytoid Dendritic Cell Absolute Count	rs72716416	C	T	0.3081	0.0325	3374	0.06925	8.62319e-06	GCST90001470	0.00583255	19.7827	0.187332	32.1664
CD62L- plasmacytoid Dendritic Cell Absolute Count	rs75472065	A	C	0.6561	0.007	3374	0.1466	7.62529e-06	GCST90001470	0.00590142	20.0177	0.187332	32.1664
CD62L- plasmacytoid Dendritic Cell Absolute Count	rs9403901	G	A	-0.1501	0.1635	3374	0.03311	5.8049e-06	GCST90001470	0.00605425	20.5393	0.187332	32.1664
CD62L- plasmacytoid Dendritic Cell Absolute Count	rs9502274	A	T	-0.1362	0.2024	3374	0.03052	8.09532e-06	GCST90001470	0.00586792	19.9034	0.187332	32.1664
CD62L- plasmacytoid Dendritic Cell Absolute Count	rs9900969	G	T	0.1321	0.2107	3374	0.02954	7.75268e-06	GCST90001470	0.00589214	19.9861	0.187332	32.1664
CD62L- plasmacytoid Dendritic Cell %Dendritic Cell	rs11000032	G	A	0.1292	0.2843	3410	0.02767	3.02203e-06	GCST90001471	0.00635308	21.7897	0.184161	38.2502
CD62L- plasmacytoid Dendritic Cell %Dendritic Cell	rs116054627	G	A	0.2959	0.0411	3410	0.063	2.64236e-06	GCST90001471	0.00642768	22.0472	0.184161	38.2502
CD62L- plasmacytoid Dendritic Cell %Dendritic Cell	rs146839224	G	A	1.182	0.0025	3410	0.2447	1.36256e-06	GCST90001471	0.00679596	23.3191	0.184161	38.2502
CD62L- plasmacytoid Dendritic Cell %Dendritic Cell	rs148594241	T	C	-0.3282	0.0324	3410	0.07246	5.91527e-06	GCST90001471	0.00598027	20.5034	0.184161	38.2502
CD62L- plasmacytoid Dendritic Cell %Dendritic Cell	rs148863428	G	A	1.06	0.0029	3410	0.232	4.90137e-06	GCST90001471	0.00608458	20.8632	0.184161	38.2502
CD62L- plasmacytoid Dendritic Cell %Dendritic Cell	rs182833362	G	A	1.949	0.0009	3410	0.408	1.77964e-06	GCST90001471	0.00664741	22.806	0.184161	38.2502
CD62L- plasmacytoid Dendritic Cell %Dendritic Cell	rs1835019	C	T	0.1261	0.7415	3410	0.02791	6.23988e-06	GCST90001471	0.00595065	20.4012	0.184161	38.2502
CD62L- plasmacytoid Dendritic Cell %Dendritic Cell	rs191779135	A	G	-0.2664	0.0867	3410	0.04411	1.54643e-09	GCST90001471	0.0105833	36.4535	0.184161	38.2502
CD62L- plasmacytoid Dendritic Cell %Dendritic Cell	rs3827963	A	G	0.1206	0.3408	3410	0.02628	4.45287e-06	GCST90001471	0.00613784	21.0469	0.184161	38.2502
CD62L- plasmacytoid Dendritic Cell %Dendritic Cell	rs4462104	T	C	-0.1401	0.2009	3410	0.03077	5.2852e-06	GCST90001471	0.00604275	20.7189	0.184161	38.2502
CD62L- plasmacytoid Dendritic Cell %Dendritic Cell	rs55971447	C	T	-0.3011	0.2352	3410	0.02899	2.86122e-25	GCST90001471	0.0306651	107.813	0.184161	38.2502
CD62L- plasmacytoid Dendritic Cell %Dendritic Cell	rs56374915	G	A	-0.1787	0.1116	3410	0.03964	6.54192e-06	GCST90001471	0.00592443	20.3108	0.184161	38.2502
CD62L- plasmacytoid Dendritic Cell %Dendritic Cell	rs61859443	G	A	0.7951	0.005	3410	0.1781	8.03137e-06	GCST90001471	0.00581073	19.9187	0.184161	38.2502
CD62L- plasmacytoid Dendritic Cell %Dendritic Cell	rs62297340	C	A	0.1816	0.1132	3410	0.03899	3.1991e-06	GCST90001471	0.00632145	21.6806	0.184161	38.2502
CD62L- plasmacytoid Dendritic Cell %Dendritic Cell	rs62495198	A	T	-0.1115	0.4751	3410	0.0251	8.90309e-06	GCST90001471	0.00575363	19.7218	0.184161	38.2502
CD62L- plasmacytoid Dendritic Cell %Dendritic Cell	rs6535445	T	C	-0.3029	0.344	3410	0.02564	3.32142e-32	GCST90001471	0.0393177	139.479	0.184161	38.2502
CD62L- plasmacytoid Dendritic Cell %Dendritic Cell	rs75472065	A	C	0.6724	0.0072	3410	0.1479	5.45933e-06	GCST90001471	0.00602477	20.6569	0.184161	38.2502
CD62L- plasmacytoid Dendritic Cell %Dendritic Cell	rs79659729	C	T	-0.2731	0.0456	3410	0.06127	8.29906e-06	GCST90001471	0.00579256	19.856	0.184161	38.2502
CD62L- plasmacytoid Dendritic Cell %Dendritic Cell	rs79976443	G	A	-0.2638	0.0462	3410	0.05899	7.75116e-06	GCST90001471	0.00583041	19.9866	0.184161	38.2502
CD62L- plasmacytoid Dendritic Cell %Dendritic Cell	rs8044705	T	C	0.1095	0.4141	3410	0.02473	9.51901e-06	GCST90001471	0.00571657	19.5941	0.184161	38.2502
CD62L- CD86+ myeloid Dendritic Cell Absolute Count	rs10779896	A	T	-0.2434	0.0633	3387	0.0534	5.16301e-06	GCST90001472	0.0060966	20.7636	0.432152	121.947
CD62L- CD86+ myeloid Dendritic Cell Absolute Count	rs112186537	C	T	-0.691	0.0075	3387	0.1441	1.62447e-06	GCST90001472	0.00674333	22.9811	0.432152	121.947
CD62L- CD86+ myeloid Dendritic Cell Absolute Count	rs113995133	G	A	-0.6066	0.0103	3387	0.1283	2.26763e-06	GCST90001472	0.00655661	22.3406	0.432152	121.947
CD62L- CD86+ myeloid Dendritic Cell Absolute Count	rs117044176	G	A	-1.385	0.0016	3387	0.3101	7.95835e-06	GCST90001472	0.00585505	19.9361	0.432152	121.947
CD62L- CD86+ myeloid Dendritic Cell Absolute Count	rs117690664	C	A	-2.339	0.0007	3387	0.5107	4.65002e-06	GCST90001472	0.00615506	20.9639	0.432152	121.947
CD62L- CD86+ myeloid Dendritic Cell Absolute Count	rs11830537	C	T	-0.3134	0.0371	3387	0.06979	7.10179e-06	GCST90001472	0.00591859	20.1537	0.432152	121.947
CD62L- CD86+ myeloid Dendritic Cell Absolute Count	rs12134798	C	T	0.1555	0.1673	3387	0.03478	7.78691e-06	GCST90001472	0.0058672	19.9777	0.432152	121.947
CD62L- CD86+ myeloid Dendritic Cell Absolute Count	rs135299	G	A	0.1435	0.2166	3387	0.03123	4.32872e-06	GCST90001472	0.00619506	21.101	0.432152	121.947
CD62L- CD86+ myeloid Dendritic Cell Absolute Count	rs139956891	A	G	0.2686	0.0616	3387	0.05451	8.3273e-07	GCST90001472	0.00711774	24.2663	0.432152	121.947
CD62L- CD86+ myeloid Dendritic Cell Absolute Count	rs143140559	C	T	0.7645	0.0094	3387	0.1298	3.86592e-09	GCST90001472	0.0101383	34.6696	0.432152	121.947
CD62L- CD86+ myeloid Dendritic Cell Absolute Count	rs144101090	T	A	-0.4201	0.0186	3387	0.09454	8.84571e-06	GCST90001472	0.00579608	19.7341	0.432152	121.947
CD62L- CD86+ myeloid Dendritic Cell Absolute Count	rs146507670	C	T	-0.4935	0.0136	3387	0.1095	6.57973e-06	GCST90001472	0.00596121	20.2997	0.432152	121.947
CD62L- CD86+ myeloid Dendritic Cell Absolute Count	rs147678401	G	A	0.3417	0.0437	3387	0.06421	1.02858e-07	GCST90001472	0.00829189	28.3027	0.432152	121.947
CD62L- CD86+ myeloid Dendritic Cell Absolute Count	rs162588	G	A	-0.1544	0.2046	3387	0.03158	1.01262e-06	GCST90001472	0.00700811	23.8899	0.432152	121.947
CD62L- CD86+ myeloid Dendritic Cell Absolute Count	rs2788088	G	A	-0.1286	0.6884	3387	0.02736	2.59789e-06	GCST90001472	0.00648054	22.0797	0.432152	121.947
CD62L- CD86+ myeloid Dendritic Cell Absolute Count	rs62489014	C	T	-0.4885	0.0133	3387	0.11	8.95796e-06	GCST90001472	0.00578905	19.71	0.432152	121.947
CD62L- CD86+ myeloid Dendritic Cell Absolute Count	rs6656063	C	T	0.1319	0.2499	3387	0.02958	8.23068e-06	GCST90001472	0.00583628	19.8718	0.432152	121.947
CD62L- CD86+ myeloid Dendritic Cell Absolute Count	rs71632979	A	G	0.9207	0.2449	3387	0.02691	1.49482e-256	GCST90001472	0.256846	1169.91	0.432152	121.947
CD62L- CD86+ myeloid Dendritic Cell Absolute Count	rs71639910	G	A	0.425	0.0686	3387	0.05195	2.81631e-16	GCST90001472	0.0193773	66.8883	0.432152	121.947
CD62L- CD86+ myeloid Dendritic Cell Absolute Count	rs74341264	G	A	-0.4509	0.1219	3387	0.03985	1.10689e-29	GCST90001472	0.0364229	127.952	0.432152	121.947
CD62L- CD86+ myeloid Dendritic Cell Absolute Count	rs77107932	A	C	-0.4223	0.0279	3387	0.08238	2.95579e-07	GCST90001472	0.00769887	26.2629	0.432152	121.947
CD62L- CD86+ myeloid Dendritic Cell %Dendritic Cell	rs10779896	A	T	-0.2429	0.0632	3410	0.05312	4.81558e-06	GCST90001473	0.00609438	20.897	0.427841	126.709
CD62L- CD86+ myeloid Dendritic Cell %Dendritic Cell	rs113995133	G	A	-0.6516	0.0103	3410	0.1277	3.35047e-07	GCST90001473	0.00757744	26.0211	0.427841	126.709
CD62L- CD86+ myeloid Dendritic Cell %Dendritic Cell	rs117690664	C	A	-2.506	0.0007	3410	0.5056	7.1779e-07	GCST90001473	0.0071528	24.5524	0.427841	126.709
CD62L- CD86+ myeloid Dendritic Cell %Dendritic Cell	rs139956891	A	G	0.244	0.0616	3410	0.0541	6.47768e-06	GCST90001473	0.00592991	20.3297	0.427841	126.709
CD62L- CD86+ myeloid Dendritic Cell %Dendritic Cell	rs143140559	C	T	0.71	0.0094	3410	0.1289	3.62633e-08	GCST90001473	0.0088188	30.3219	0.427841	126.709
CD62L- CD86+ myeloid Dendritic Cell %Dendritic Cell	rs144030104	C	T	0.5823	0.0101	3410	0.1299	7.37118e-06	GCST90001473	0.00585827	20.0826	0.427841	126.709
CD62L- CD86+ myeloid Dendritic Cell %Dendritic Cell	rs147678401	G	A	0.3215	0.0437	3410	0.06383	4.73338e-07	GCST90001473	0.0073848	25.3546	0.427841	126.709
CD62L- CD86+ myeloid Dendritic Cell %Dendritic Cell	rs162588	G	A	-0.1411	0.2048	3410	0.03136	6.81576e-06	GCST90001473	0.0059017	20.2324	0.427841	126.709
CD62L- CD86+ myeloid Dendritic Cell %Dendritic Cell	rs2788088	G	A	-0.1283	0.6886	3410	0.02719	2.37419e-06	GCST90001473	0.00648715	22.2526	0.427841	126.709
CD62L- CD86+ myeloid Dendritic Cell %Dendritic Cell	rs4761369	C	T	0.1553	0.1861	3410	0.03329	3.0852e-06	GCST90001473	0.00634159	21.7501	0.427841	126.709
CD62L- CD86+ myeloid Dendritic Cell %Dendritic Cell	rs500809	G	A	0.1195	0.5667	3410	0.02597	4.19533e-06	GCST90001473	0.00617091	21.161	0.427841	126.709
CD62L- CD86+ myeloid Dendritic Cell %Dendritic Cell	rs5767014	T	C	-0.1396	0.7776	3410	0.03059	5.02879e-06	GCST90001473	0.00607034	20.8141	0.427841	126.709
CD62L- CD86+ myeloid Dendritic Cell %Dendritic Cell	rs6537835	G	A	-0.1706	0.8488	3410	0.03712	4.30875e-06	GCST90001473	0.0061561	21.11	0.427841	126.709
CD62L- CD86+ myeloid Dendritic Cell %Dendritic Cell	rs71632979	A	G	0.929	0.2447	3410	0.0268	2.73162e-263	GCST90001473	0.260561	1200.9	0.427841	126.709
CD62L- CD86+ myeloid Dendritic Cell %Dendritic Cell	rs71639910	G	A	0.4245	0.0688	3410	0.05172	2.25547e-16	GCST90001473	0.0193726	67.3261	0.427841	126.709
CD62L- CD86+ myeloid Dendritic Cell %Dendritic Cell	rs72659736	G	T	0.1382	0.2557	3410	0.03068	6.65096e-06	GCST90001473	0.00591527	20.2792	0.427841	126.709
CD62L- CD86+ myeloid Dendritic Cell %Dendritic Cell	rs74341264	G	A	-0.4505	0.1218	3410	0.03971	7.87515e-30	GCST90001473	0.0363702	128.628	0.427841	126.709
CD62L- CD86+ myeloid Dendritic Cell %Dendritic Cell	rs76928812	G	T	0.4006	0.0218	3410	0.0901	8.74144e-06	GCST90001473	0.00576378	19.7568	0.427841	126.709
CD62L- CD86+ myeloid Dendritic Cell %Dendritic Cell	rs77107932	A	C	-0.4247	0.028	3410	0.08194	2.18274e-07	GCST90001473	0.00781646	26.8484	0.427841	126.709
CD62L- CD86+ myeloid Dendritic Cell %Dendritic Cell	rs79078281	A	G	0.5118	0.017	3410	0.1119	4.79125e-06	GCST90001473	0.00609719	20.9067	0.427841	126.709
Plasmacytoid Dendritic Cell %Dendritic Cell	rs1054873	G	A	0.1305	0.4749	3410	0.02525	2.36212e-07	GCST90001474	0.0077724	26.6958	0.279028	52.3865
Plasmacytoid Dendritic Cell %Dendritic Cell	rs10735429	A	G	0.1338	0.7411	3410	0.02924	4.74124e-06	GCST90001474	0.00610302	20.9268	0.279028	52.3865
Plasmacytoid Dendritic Cell %Dendritic Cell	rs10759202	G	A	-0.2618	0.0477	3410	0.05913	9.53172e-06	GCST90001474	0.00571583	19.5915	0.279028	52.3865
Plasmacytoid Dendritic Cell %Dendritic Cell	rs10910893	G	T	-0.2262	0.0707	3410	0.04889	3.71515e-06	GCST90001474	0.0062384	21.3939	0.279028	52.3865
Plasmacytoid Dendritic Cell %Dendritic Cell	rs11715127	G	C	0.1657	0.1276	3410	0.03607	4.35152e-06	GCST90001474	0.00615062	21.091	0.279028	52.3865
Plasmacytoid Dendritic Cell %Dendritic Cell	rs12951038	T	C	-0.2104	0.9255	3410	0.04683	7.02775e-06	GCST90001474	0.00588472	20.1738	0.279028	52.3865
Plasmacytoid Dendritic Cell %Dendritic Cell	rs143032729	A	G	-0.3966	0.0326	3410	0.07264	4.76667e-08	GCST90001474	0.00866601	29.792	0.279028	52.3865
Plasmacytoid Dendritic Cell %Dendritic Cell	rs196051	A	G	-0.1221	0.3971	3410	0.02607	2.81956e-06	GCST90001474	0.00639161	21.9227	0.279028	52.3865
Plasmacytoid Dendritic Cell %Dendritic Cell	rs203393	G	A	-0.1217	0.5792	3410	0.02505	1.18408e-06	GCST90001474	0.0068741	23.5891	0.279028	52.3865
Plasmacytoid Dendritic Cell %Dendritic Cell	rs2164210	T	C	0.1236	0.3238	3410	0.02777	8.55326e-06	GCST90001474	0.00577584	19.7984	0.279028	52.3865
Plasmacytoid Dendritic Cell %Dendritic Cell	rs28595889	A	T	0.1222	0.677	3410	0.02739	8.13947e-06	GCST90001474	0.00580332	19.8931	0.279028	52.3865
Plasmacytoid Dendritic Cell %Dendritic Cell	rs4398989	G	A	-0.2853	0.0422	3410	0.06219	4.48469e-06	GCST90001474	0.00613389	21.0333	0.279028	52.3865
Plasmacytoid Dendritic Cell %Dendritic Cell	rs4752481	G	T	-0.1258	0.4535	3410	0.0253	6.61523e-07	GCST90001474	0.00719827	24.7096	0.279028	52.3865
Plasmacytoid Dendritic Cell %Dendritic Cell	rs56199187	C	T	-0.5887	0.2441	3410	0.02799	3.30672e-98	GCST90001474	0.11483	442.107	0.279028	52.3865
Plasmacytoid Dendritic Cell %Dendritic Cell	rs607867	G	C	-0.868	0.0048	3410	0.1904	5.1441e-06	GCST90001474	0.00605776	20.7707	0.279028	52.3865
Plasmacytoid Dendritic Cell %Dendritic Cell	rs62234997	A	G	0.2108	0.085	3410	0.04552	3.64024e-06	GCST90001474	0.00624971	21.4329	0.279028	52.3865
Plasmacytoid Dendritic Cell %Dendritic Cell	rs62272723	G	T	-0.2775	0.0501	3410	0.05854	2.13351e-06	GCST90001474	0.00654657	22.4577	0.279028	52.3865
Plasmacytoid Dendritic Cell %Dendritic Cell	rs690924	C	T	0.3577	0.0264	3410	0.07936	6.56552e-06	GCST90001474	0.00592244	20.3039	0.279028	52.3865
Plasmacytoid Dendritic Cell %Dendritic Cell	rs73180904	C	T	-0.2075	0.0842	3410	0.04577	5.8004e-06	GCST90001474	0.00599115	20.5409	0.279028	52.3865
Plasmacytoid Dendritic Cell %Dendritic Cell	rs74341264	G	A	0.2502	0.1218	3410	0.03866	9.68387e-11	GCST90001474	0.0121337	41.8597	0.279028	52.3865
Plasmacytoid Dendritic Cell %Dendritic Cell	rs7566	T	C	0.184	0.9029	3410	0.04158	9.6351e-06	GCST90001474	0.00570986	19.5709	0.279028	52.3865
Plasmacytoid Dendritic Cell %Dendritic Cell	rs75812106	C	T	0.679	0.007	3410	0.1509	6.80595e-06	GCST90001474	0.0059025	20.2351	0.279028	52.3865
Plasmacytoid Dendritic Cell %Dendritic Cell	rs78726632	G	C	0.6212	0.0097	3410	0.1274	1.08269e-06	GCST90001474	0.00692392	23.7612	0.279028	52.3865
Plasmacytoid Dendritic Cell %Dendritic Cell	rs79053113	C	T	-1.939	0.0009	3410	0.4161	3.16305e-06	GCST90001474	0.00632775	21.7023	0.279028	52.3865
Plasmacytoid Dendritic Cell %Dendritic Cell	rs876036	T	C	-0.1835	0.2645	3410	0.02885	2.01117e-10	GCST90001474	0.0117248	40.432	0.279028	52.3865
HLA DR++ monocyte %monocyte	rs10410907	C	T	0.1843	0.1067	3595	0.04055	5.49336e-06	GCST90001475	0.00571323	20.6456	0.184496	35.1256
HLA DR++ monocyte %monocyte	rs116322630	C	T	0.2678	0.0633	3595	0.05377	6.34293e-07	GCST90001475	0.00685261	24.7913	0.184496	35.1256
HLA DR++ monocyte %monocyte	rs116670542	G	A	-1.812	0.0008	3595	0.3917	3.72815e-06	GCST90001475	0.00591743	21.3879	0.184496	35.1256
HLA DR++ monocyte %monocyte	rs12436392	T	C	0.5761	0.9897	3595	0.123	2.81688e-06	GCST90001475	0.00606519	21.9252	0.184496	35.1256
HLA DR++ monocyte %monocyte	rs150066324	A	T	0.5024	0.0129	3595	0.1131	8.90907e-06	GCST90001475	0.00545881	19.7212	0.184496	35.1256
HLA DR++ monocyte %monocyte	rs17023874	C	T	-0.2782	0.0421	3595	0.06213	7.54487e-06	GCST90001475	0.00554622	20.0387	0.184496	35.1256
HLA DR++ monocyte %monocyte	rs187260865	C	T	-0.5052	0.0185	3595	0.09405	7.80364e-08	GCST90001475	0.0079623	28.8382	0.184496	35.1256
HLA DR++ monocyte %monocyte	rs2090888	A	T	0.1173	0.6394	3595	0.02647	9.36094e-06	GCST90001475	0.0054328	19.6267	0.184496	35.1256
HLA DR++ monocyte %monocyte	rs2113347	G	C	-0.1283	0.2826	3595	0.02784	4.05629e-06	GCST90001475	0.00587297	21.2262	0.184496	35.1256
HLA DR++ monocyte %monocyte	rs2878953	C	T	0.2039	0.0771	3595	0.04605	9.52009e-06	GCST90001475	0.00542393	19.5945	0.184496	35.1256
HLA DR++ monocyte %monocyte	rs6010756	A	C	-0.3757	0.0243	3595	0.07989	2.56723e-06	GCST90001475	0.00611414	22.1032	0.184496	35.1256
HLA DR++ monocyte %monocyte	rs61835728	C	T	-0.5588	0.0103	3595	0.1253	8.20757e-06	GCST90001475	0.00550194	19.8778	0.184496	35.1256
HLA DR++ monocyte %monocyte	rs62083470	T	C	-0.1742	0.1305	3595	0.03706	2.59543e-06	GCST90001475	0.00610837	22.0823	0.184496	35.1256
HLA DR++ monocyte %monocyte	rs62395272	C	T	-0.2295	0.2819	3595	0.03657	3.48208e-10	GCST90001475	0.0108364	39.3617	0.184496	35.1256
HLA DR++ monocyte %monocyte	rs7538058	T	G	0.1374	0.7944	3595	0.03081	8.21162e-06	GCST90001475	0.00550168	19.8769	0.184496	35.1256
HLA DR++ monocyte %monocyte	rs7624992	C	T	-0.1735	0.1139	3595	0.03914	9.30148e-06	GCST90001475	0.00543615	19.6388	0.184496	35.1256
HLA DR++ monocyte %monocyte	rs76950373	T	C	0.1622	0.1367	3595	0.0366	9.34956e-06	GCST90001475	0.00543344	19.629	0.184496	35.1256
HLA DR++ monocyte %monocyte	rs7953257	A	T	-0.1366	0.531	3595	0.02719	5.06311e-07	GCST90001475	0.00697181	25.2256	0.184496	35.1256
HLA DR++ monocyte %monocyte	rs9271281	C	T	-0.3029	0.5808	3595	0.03046	2.67342e-23	GCST90001475	0.0267704	98.8319	0.184496	35.1256
HLA DR++ monocyte %monocyte	rs9271768	A	G	-0.2475	0.4356	3595	0.03213	1.32824e-14	GCST90001475	0.0162375	59.3044	0.184496	35.1256
HLA DR++ monocyte %monocyte	rs9296042	C	T	-0.1923	0.5013	3595	0.02928	5.11248e-11	GCST90001475	0.011856	43.1097	0.184496	35.1256
HLA DR++ monocyte %monocyte	rs9439731	T	C	-0.1231	0.3644	3595	0.02626	2.76241e-06	GCST90001475	0.00607549	21.9627	0.184496	35.1256
HLA DR++ monocyte %monocyte	rs9469094	G	C	0.3326	0.0861	3595	0.05164	1.1889e-10	GCST90001475	0.0114075	41.4601	0.184496	35.1256
HLA DR++ monocyte %leukocyte	rs115589615	C	T	-0.4683	0.0175	3595	0.09513	8.5342e-07	GCST90001476	0.00669571	24.2199	0.0785806	33.9707
HLA DR++ monocyte %leukocyte	rs35478452	G	C	-0.7033	0.0065	3595	0.1514	3.39565e-06	GCST90001476	0.00596666	21.5669	0.0785806	33.9707
HLA DR++ monocyte %leukocyte	rs62395272	C	T	-0.1829	0.2819	3595	0.03742	1.01989e-06	GCST90001476	0.00660153	23.8769	0.0785806	33.9707
HLA DR++ monocyte %leukocyte	rs76115039	T	A	1.447	0.0017	3595	0.3206	6.37928e-06	GCST90001476	0.00563452	20.3596	0.0785806	33.9707
HLA DR++ monocyte %leukocyte	rs9270591	C	T	-0.2715	0.5793	3595	0.03137	4.93925e-18	GCST90001476	0.0204106	74.8633	0.0785806	33.9707
HLA DR++ monocyte %leukocyte	rs9271768	A	G	-0.2168	0.4356	3595	0.03267	3.22184e-11	GCST90001476	0.0121013	44.0128	0.0785806	33.9707
HLA DR++ monocyte %leukocyte	rs9296042	C	T	-0.1611	0.5013	3595	0.02972	5.94019e-08	GCST90001476	0.00810699	29.3665	0.0785806	33.9707
HLA DR++ monocyte %leukocyte	rs9439732	A	T	-0.1324	0.4732	3595	0.02523	1.53992e-07	GCST90001476	0.00760201	27.5233	0.0785806	33.9707
HLA DR++ monocyte %leukocyte	rs9615878	G	A	0.1791	0.1097	3595	0.04031	8.86858e-06	GCST90001476	0.0054612	19.7299	0.0785806	33.9707
HLA DR++ monocyte Absolute Count	rs10753675	C	T	0.1115	0.5617	3579	0.0249	7.53768e-06	GCST90001477	0.00557138	20.0405	0.173924	28.7633
HLA DR++ monocyte Absolute Count	rs11169475	G	A	-0.3396	0.0296	3579	0.07329	3.59279e-06	GCST90001477	0.0059633	21.4587	0.173924	28.7633
HLA DR++ monocyte Absolute Count	rs111801150	A	G	-1.644	0.0013	3579	0.3396	1.29194e-06	GCST90001477	0.00650537	23.4221	0.173924	28.7633
HLA DR++ monocyte Absolute Count	rs112700313	C	T	-1.116	0.0022	3579	0.2489	7.335e-06	GCST90001477	0.00558579	20.0926	0.173924	28.7633
HLA DR++ monocyte Absolute Count	rs114141703	C	A	0.3833	0.025	3579	0.08005	1.68236e-06	GCST90001477	0.00636532	22.9146	0.173924	28.7633
HLA DR++ monocyte Absolute Count	rs115589615	C	T	-0.4684	0.0176	3579	0.09367	5.71718e-07	GCST90001477	0.00693821	24.9914	0.173924	28.7633
HLA DR++ monocyte Absolute Count	rs117433119	A	C	1.226	0.0022	3579	0.269	5.17363e-06	GCST90001477	0.00577034	20.7603	0.173924	28.7633
HLA DR++ monocyte Absolute Count	rs12410580	G	A	0.2562	0.0482	3579	0.05738	8.00798e-06	GCST90001477	0.0055394	19.9248	0.173924	28.7633
HLA DR++ monocyte Absolute Count	rs12659610	G	A	0.8519	0.0043	3579	0.1886	6.27316e-06	GCST90001477	0.00566844	20.3916	0.173924	28.7633
HLA DR++ monocyte Absolute Count	rs138955284	G	T	-0.9382	0.0047	3579	0.1848	3.83764e-07	GCST90001477	0.00715005	25.7599	0.173924	28.7633
HLA DR++ monocyte Absolute Count	rs139181645	C	G	-0.2801	0.0451	3579	0.05887	1.95577e-06	GCST90001477	0.00628547	22.6254	0.173924	28.7633
HLA DR++ monocyte Absolute Count	rs16901587	G	A	-0.1396	0.202	3579	0.03069	5.3975e-06	GCST90001477	0.00574794	20.6792	0.173924	28.7633
HLA DR++ monocyte Absolute Count	rs183181627	A	C	-1.803	0.001	3579	0.3795	2.02425e-06	GCST90001477	0.00626723	22.5593	0.173924	28.7633
HLA DR++ monocyte Absolute Count	rs28610544	C	T	0.1685	0.1692	3579	0.03275	2.67466e-07	GCST90001477	0.00734201	26.4566	0.173924	28.7633
HLA DR++ monocyte Absolute Count	rs34795364	G	C	-1.754	0.0011	3579	0.3818	4.3477e-06	GCST90001477	0.00586236	21.0933	0.173924	28.7633
HLA DR++ monocyte Absolute Count	rs35842632	G	T	0.1193	0.2923	3579	0.02672	8.0136e-06	GCST90001477	0.00553903	19.9235	0.173924	28.7633
HLA DR++ monocyte Absolute Count	rs4244738	A	G	0.3959	0.9719	3579	0.08798	6.79898e-06	GCST90001477	0.00562589	20.2377	0.173924	28.7633
HLA DR++ monocyte Absolute Count	rs55952218	G	A	0.2123	0.0807	3579	0.04485	2.2062e-06	GCST90001477	0.00622161	22.394	0.173924	28.7633
HLA DR++ monocyte Absolute Count	rs5995959	T	C	0.3484	0.9677	3579	0.07506	3.45688e-06	GCST90001477	0.00598372	21.5326	0.173924	28.7633
HLA DR++ monocyte Absolute Count	rs61289229	C	T	0.1874	0.1133	3579	0.03947	2.0553e-06	GCST90001477	0.00625916	22.5301	0.173924	28.7633
HLA DR++ monocyte Absolute Count	rs62395272	C	T	-0.1767	0.2812	3579	0.0353	5.56693e-07	GCST90001477	0.00695236	25.0427	0.173924	28.7633
HLA DR++ monocyte Absolute Count	rs7310615	C	G	-0.1431	0.5222	3579	0.02641	6.0134e-08	GCST90001477	0.00813641	29.3427	0.173924	28.7633
HLA DR++ monocyte Absolute Count	rs73576356	A	T	-0.2957	0.0379	3579	0.06466	4.80442e-06	GCST90001477	0.00580951	20.902	0.173924	28.7633
HLA DR++ monocyte Absolute Count	rs74827437	A	G	0.1903	0.1018	3579	0.04129	4.04875e-06	GCST90001477	0.00590006	21.2298	0.173924	28.7633
HLA DR++ monocyte Absolute Count	rs9272459	G	A	-0.1649	0.5423	3579	0.02958	2.47939e-08	GCST90001477	0.00860852	31.0601	0.173924	28.7633
HLA DR++ monocyte Absolute Count	rs9275271	T	C	0.2356	0.6292	3579	0.03057	1.28909e-14	GCST90001477	0.0163249	59.3631	0.173924	28.7633
CD4 regulatory T cell %CD4+ T cell	rs12186662	A	G	-0.1134	0.6123	3437	0.0254	8.02309e-06	GCST90001478	0.00576591	19.9208	0.136423	26.9821
CD4 regulatory T cell %CD4+ T cell	rs13410035	C	T	-0.3267	0.0346	3437	0.06743	1.26596e-06	GCST90001478	0.00678354	23.4606	0.136423	26.9821
CD4 regulatory T cell %CD4+ T cell	rs138899232	G	T	0.1934	0.112	3437	0.04306	7.07541e-06	GCST90001478	0.00583504	20.161	0.136423	26.9821
CD4 regulatory T cell %CD4+ T cell	rs146090095	A	T	-0.2227	0.0708	3437	0.04891	5.28207e-06	GCST90001478	0.00599589	20.7201	0.136423	26.9821
CD4 regulatory T cell %CD4+ T cell	rs149595513	C	T	1.04	0.0031	3437	0.227	4.61657e-06	GCST90001478	0.00607004	20.9779	0.136423	26.9821
CD4 regulatory T cell %CD4+ T cell	rs1571025	A	G	0.2422	0.1766	3437	0.0339	9.02959e-13	GCST90001478	0.0146341	51.0148	0.136423	26.9821
CD4 regulatory T cell %CD4+ T cell	rs17009374	C	T	0.5648	0.0103	3437	0.1239	5.15166e-06	GCST90001478	0.00600965	20.768	0.136423	26.9821
CD4 regulatory T cell %CD4+ T cell	rs181741769	T	C	1.241	0.002	3437	0.2679	3.61581e-06	GCST90001478	0.00620463	21.446	0.136423	26.9821
CD4 regulatory T cell %CD4+ T cell	rs191172032	G	A	0.3869	0.0253	3437	0.0825	2.7361e-06	GCST90001478	0.00635828	21.9805	0.136423	26.9821
CD4 regulatory T cell %CD4+ T cell	rs2187822	A	C	-0.1531	0.3251	3437	0.03337	4.47613e-06	GCST90001478	0.00608705	21.0371	0.136423	26.9821
CD4 regulatory T cell %CD4+ T cell	rs2909902	T	A	-0.1357	0.2784	3437	0.02779	1.04457e-06	GCST90001478	0.0068897	23.8303	0.136423	26.9821
CD4 regulatory T cell %CD4+ T cell	rs4685760	G	C	-0.1117	0.4693	3437	0.02502	8.02828e-06	GCST90001478	0.00576555	19.9195	0.136423	26.9821
CD4 regulatory T cell %CD4+ T cell	rs6016476	A	G	0.1213	0.3688	3437	0.02643	4.44348e-06	GCST90001478	0.00609108	21.0511	0.136423	26.9821
CD4 regulatory T cell %CD4+ T cell	rs6602392	C	A	0.2173	0.1155	3437	0.03926	3.11414e-08	GCST90001478	0.00883457	30.6172	0.136423	26.9821
CD4 regulatory T cell %CD4+ T cell	rs72821912	C	T	0.2845	0.045	3437	0.06114	3.26736e-06	GCST90001478	0.00626047	21.6402	0.136423	26.9821
CD4 regulatory T cell %CD4+ T cell	rs73018933	G	A	-0.1478	0.1785	3437	0.03295	7.27144e-06	GCST90001478	0.00582001	20.1088	0.136423	26.9821
CD4 regulatory T cell %CD4+ T cell	rs75758836	T	A	0.1876	0.1484	3437	0.03743	5.38609e-07	GCST90001478	0.00725578	25.1058	0.136423	26.9821
CD4 regulatory T cell %CD4+ T cell	rs77071786	G	C	-0.2858	0.0598	3437	0.05432	1.42952e-07	GCST90001478	0.0079899	27.6664	0.136423	26.9821
CD4 regulatory T cell %CD4+ T cell	rs77142596	C	T	-0.307	0.0371	3437	0.06687	4.41133e-06	GCST90001478	0.00609508	21.065	0.136423	26.9821
CD4 regulatory T cell %CD4+ T cell	rs79028902	C	T	-0.1713	0.1251	3437	0.03867	9.43247e-06	GCST90001478	0.00567694	19.6116	0.136423	26.9821
CD4 regulatory T cell %T cell	rs10212061	G	A	0.1425	0.2074	3437	0.0316	6.49825e-06	GCST90001479	0.00588185	20.3237	0.115665	24.8362
CD4 regulatory T cell %T cell	rs115707165	C	T	-1.047	0.0033	3437	0.2348	8.22991e-06	GCST90001479	0.00575191	19.8721	0.115665	24.8362
CD4 regulatory T cell %T cell	rs11869223	C	G	-0.1191	0.4364	3437	0.02574	3.7093e-06	GCST90001479	0.00619056	21.397	0.115665	24.8362
CD4 regulatory T cell %T cell	rs139191636	G	A	-0.2479	0.0634	3437	0.05372	3.93723e-06	GCST90001479	0.00615771	21.2828	0.115665	24.8362
[truncated: 16,934 more rows]

## Sheet: S3
Table S3: Details of the Periodontitis Instrumental Variable (Excluding SNPs with F-statistic less than 10)
*The proportion of variance explained by instrumental variables was calculated as R2 =(( 2 * Beta^2)/ (2*Beta^2)+2*N*Se^2)
**F-statistics were calculated as F = R2 * (N - 1 - k) / ((1-R2) * k), where R2 is the proportion of variance explained in the instrument, k is the number of SNPs included in the instrument.
EXPOSURE	SNP	EA	OA	SE	BETA	P	EAF	ID	N	R2	F	Average_R2	Average_F
Periodontitis	rs10268587	G	A	0.0621204	-0.294678	2.09889e-06	0.0368634	K11_PERIODON_CHRON	263668	8.5336e-05	22.5021	0.00162993	22.6542
	rs113059383	G	A	0.179505	-0.839874	2.88496e-06	0.00607947			8.30198e-05	21.8913
	rs1148464	T	C	0.0307265	-0.143012	3.2502e-06	0.866449			8.21534e-05	21.6628
	rs115120340	T	C	0.0360905	0.184889	3.0085e-07	0.0917732			9.95258e-05	26.2442
	rs11605185	C	T	0.0474857	-0.23119	1.12372e-06	0.0612053			8.98909e-05	23.7033
	rs1241497	A	G	0.0275344	-0.127531	3.62719e-06	0.816954			8.13556e-05	21.4525
	rs130985	T	C	0.0684394	-0.313082	4.77156e-06	0.0297213			7.93619e-05	20.9267
	rs139232605	G	A	0.041721	0.221301	1.13105e-07	0.061807			0.000106697	28.1355
	rs141098993	A	G	0.0567977	0.268631	2.24942e-06	0.0315562			8.48314e-05	22.369
	rs146734691	A	G	0.160408	0.733419	4.82614e-06	0.00276423			7.92794e-05	20.9049
	rs2220232	A	T	0.0214795	0.103497	1.44694e-06	0.454101			8.80464e-05	23.2169
	rs2847728	T	G	0.027086	-0.125939	3.32606e-06	0.210785			8.19856e-05	21.6186
	rs35813112	G	A	0.0494027	0.235956	1.78665e-06	0.042846			8.65099e-05	22.8117
	rs55875437	T	C	0.0261096	0.125636	1.49527e-06	0.203118			8.78076e-05	23.1539
	rs56265851	T	A	0.0492277	0.236029	1.62967e-06	0.0443149			8.71799e-05	22.9884
	rs6845106	T	C	0.0217698	-0.101651	3.02134e-06	0.59251			8.26839e-05	21.8027
	rs72682016	A	T	0.0463932	-0.21705	2.88988e-06	0.0663037			8.30075e-05	21.8881
	rs7629105	A	G	0.0406564	-0.189193	3.26407e-06	0.933376			8.21219e-05	21.6545
	rs9645299	C	T	0.0241619	0.110372	4.9238e-06	0.713102			7.91341e-05	20.8666

## Sheet: S4
Table S4: Complete Results for Immunocytes as Exposure and Periodontitis as Outcome
Results with a P-value < 0.05 have been bolded
Abbreviations: nsnp - number of variants in instrument; SE - standard error; OR - odds ratio; LL - lower 95% confidence interval; UL - upper 95% confidence interval
Exposure	Outcome	MR.Method	Nsnp	Beta	SE	Pval	OR	LL	UL	MR.Egger.Intercept	Intercept.SE	Intercept.P	Q	Q_df	Q_pval
IgD+ B cell %B cell	Periodontitis	MR Egger	12	0.0699029041271632	0.055684855200787	0.237899736289743	1.07240405019166	0.961520481982428	1.19607482983238	-0.0145598349026824	0.0157217621570973	0.376205989303508	6.69079835689237	10	0.754277352262435
IgD+ B cell %B cell	Periodontitis	Weighted median	12	0.0426634310344103	0.0476066333778069	0.370164281831171	1.04358659687452	0.950615537128952	1.14565031039294
IgD+ B cell %B cell	Periodontitis	Inverse variance weighted	12	0.0315787233450036	0.0372596896802037	0.396699495378602	1.03208262139391	0.959397046478193	1.11027498082624				7.54844907807295	11	0.753090601279921
IgD+ B cell %B cell	Periodontitis	Simple mode	12	0.0159860305391128	0.0684391821538145	0.819600954766152	1.01611449073531	0.888558522895434	1.16198160467568
IgD+ B cell %B cell	Periodontitis	Weighted mode	12	0.0294697874004733	0.0505006659350143	0.571292662598502	1.02990831879425	0.932849388919992	1.13706580903659
IgD+ CD38+ B cell Absolute Count	Periodontitis	MR Egger	27	-0.00111797722316209	0.0141104844315029	0.937480284261064	0.99888264748055	0.97163551762826	1.02689385611724	-0.00176699778932736	0.00914562796563431	0.848358096344739	28.2854525871404	25	0.294880824085956
IgD+ CD38+ B cell Absolute Count	Periodontitis	Weighted median	27	-0.00735143868865388	0.0146022731942451	0.614651571981687	0.99267551704183	0.964667405900126	1.02149681445367
IgD+ CD38+ B cell Absolute Count	Periodontitis	Inverse variance weighted	27	-0.00224598480756819	0.0126059331022409	0.858590359705895	0.997756535529077	0.973406393209815	1.02271580619915				28.3276871568859	26	0.342524744378928
IgD+ CD38+ B cell Absolute Count	Periodontitis	Simple mode	27	0.00537605263448016	0.0481735681193437	0.911999589907605	1.00539052953668	0.914805192377526	1.10494575818378
IgD+ CD38+ B cell Absolute Count	Periodontitis	Weighted mode	27	-0.00571003134437564	0.0133388754609589	0.672122163286157	0.994306239900098	0.968647774239873	1.02064437145906
IgD+ CD38dim B cell %B cell	Periodontitis	MR Egger	13	0.00132187705337131	0.131115390248436	0.992136560275541	1.00132275111794	0.774401901298533	1.29473759068145	-0.00393263737074151	0.0201132742527961	0.848547273937507	9.53265410350675	11	0.572848716621837
IgD+ CD38dim B cell %B cell	Periodontitis	Weighted median	13	0.053136043709872	0.0733455967085323	0.468782599887426	1.05457310339815	0.913363512584004	1.21761425225373
IgD+ CD38dim B cell %B cell	Periodontitis	Inverse variance weighted	13	-0.0221614000491514	0.0525953209359387	0.673494505092456	0.978082359770073	0.88227786837365	1.08429003694361				9.5708839234795	12	0.653549629797261
IgD+ CD38dim B cell %B cell	Periodontitis	Simple mode	13	0.0652096166918349	0.103530892918149	0.540596143080703	1.06738274217522	0.87135053365651	1.30751732429949
IgD+ CD38dim B cell %B cell	Periodontitis	Weighted mode	13	0.0615039679271218	0.0865089855200297	0.490700842288619	1.06343471615188	0.897579445663503	1.25993682339847
IgD+ CD38dim B cell Absolute Count	Periodontitis	MR Egger	22	-0.00443692820405307	0.0148034135630959	0.767480992948266	0.995572900420218	0.96710169965218	1.02488228529388	-0.00577578632273283	0.00901820799328728	0.529144948342474	15.0586476437839	20	0.773041997647443
IgD+ CD38dim B cell Absolute Count	Periodontitis	Weighted median	22	0.0084551573134929	0.0174510108960243	0.628025269192622	1.00849100311216	0.974579849895261	1.04358211742985
IgD+ CD38dim B cell Absolute Count	Periodontitis	Inverse variance weighted	22	-0.00919736815546401	0.0128020926863013	0.4724940865752	0.990844798262652	0.966291751849396	1.01602172673536				15.4688345008761	21	0.798713640652434
IgD+ CD38dim B cell Absolute Count	Periodontitis	Simple mode	22	-0.0246443082212962	0.0433592017131073	0.575808095315304	0.975656883449512	0.89616713968285	1.06219734251726
IgD+ CD38dim B cell Absolute Count	Periodontitis	Weighted mode	22	-0.00599509607906923	0.0147945501421854	0.689411913545814	0.994022838651387	0.965612741022588	1.02326881345225
IgD+ CD38- B cell %B cell	Periodontitis	MR Egger	18	-0.0176664007875718	0.0195557109650547	0.379720245561467	0.982488735162833	0.945543301681126	1.02087774616524	0.0140309370423294	0.0103748998574959	0.195055913188859	10.0924135616904	16	0.861757874923449
IgD+ CD38- B cell %B cell	Periodontitis	Weighted median	18	-0.010062716605198	0.0242775295319165	0.678517599656261	0.989987743131695	0.943983421946914	1.03823405026503
IgD+ CD38- B cell %B cell	Periodontitis	Inverse variance weighted	18	-0.0056061213781418	0.0174040172825651	0.747364428066717	0.994409563596	0.961060424543809	1.02891592965195				11.921379110517	17	0.804874462344079
IgD+ CD38- B cell %B cell	Periodontitis	Simple mode	18	0.0908075645832347	0.0532333094386441	0.106239386166967	1.09505825698933	0.986561393386604	1.21548703835262
IgD+ CD38- B cell %B cell	Periodontitis	Weighted mode	18	-0.00965243499520407	0.0184780505769891	0.60815135947426	0.990394000231031	0.955166685323318	1.02692052682051
IgD+ CD38- B cell Absolute Count	Periodontitis	MR Egger	14	-0.0635846738629005	0.0938407288874864	0.510890548861343	0.938394658435927	0.780740459556072	1.12788382387891	0.00887669456938951	0.0180327664943308	0.631422452427684	6.58012092078949	12	0.884069340359522
IgD+ CD38- B cell Absolute Count	Periodontitis	Weighted median	14	0.00378143303477367	0.0558348687064391	0.946004311892975	1.00378859167313	0.899735084421869	1.11987578812775
IgD+ CD38- B cell Absolute Count	Periodontitis	Inverse variance weighted	14	-0.0223166162388509	0.0421637703464531	0.596608334444287	0.97793055733438	0.90036269164699	1.06218103419959				6.82243454631581	13	0.911068720421024
IgD+ CD38- B cell Absolute Count	Periodontitis	Simple mode	14	-0.0340764233031856	0.0956179386826907	0.727272581119059	0.966497638872926	0.801325872052346	1.16571512105866
IgD+ CD38- B cell Absolute Count	Periodontitis	Weighted mode	14	-0.0133005115835961	0.0786421515764991	0.868300012799622	0.986787549369674	0.8458281024004	1.15123825376288
Unswitched memory B cell %B cell	Periodontitis	MR Egger	27	0.00956945834968195	0.0269765615033644	0.725765127438757	1.00961539201943	0.957619652587363	1.06443433679381	-0.00531986764625878	0.0082452555289983	0.524672944137132	21.0674763562183	25	0.68884113473183
Unswitched memory B cell %B cell	Periodontitis	Weighted median	27	-0.00404703187674011	0.0285667739085765	0.887341307935556	0.995961146320571	0.941728833156394	1.05331659184258
Unswitched memory B cell %B cell	Periodontitis	Inverse variance weighted	27	-0.00228081047735857	0.0197585080186807	0.908100855685956	0.997721788594486	0.959821944507647	1.03711815835468				21.4837639001971	26	0.716582764420572
Unswitched memory B cell %B cell	Periodontitis	Simple mode	27	-0.0446116707062444	0.0413150144383577	0.290149550446073	0.956368795751422	0.881977177636747	1.03703508058769
Unswitched memory B cell %B cell	Periodontitis	Weighted mode	27	-0.000645253071967056	0.0273366127769935	0.981348718208765	0.999354955059028	0.947218944888035	1.05436059064368
Unswitched memory B cell Absolute Count	Periodontitis	MR Egger	15	-0.0511632665048526	0.0982859533249593	0.611428245661188	0.950123534519855	0.783641420537279	1.15197424126659	-0.0110957552835873	0.0189709418440754	0.568640300143627	5.77482866698635	13	0.9539651993786
Unswitched memory B cell Absolute Count	Periodontitis	Weighted median	15	-0.077740291975042	0.0607895825933377	0.200952581134258	0.925204678424234	0.82128271541254	1.04227652781918
Unswitched memory B cell Absolute Count	Periodontitis	Inverse variance weighted	15	-0.10222831297126	0.0451373633513896	0.0235233063742795	0.902823401843035	0.826382493758176	0.986335142711711				6.11691518163509	14	0.963457974710021
Unswitched memory B cell Absolute Count	Periodontitis	Simple mode	15	-0.102374436533748	0.0856069232800174	0.251611162369257	0.902691487709377	0.763254305661531	1.06760212938035
Unswitched memory B cell Absolute Count	Periodontitis	Weighted mode	15	-0.0803999427280594	0.0747443563057754	0.300265417076897	0.922747226535066	0.797001370127498	1.06833247217874
IgD- CD27- B cell %B cell	Periodontitis	MR Egger	14	-0.0129417567403296	0.0952335929367621	0.894157474079583	0.987141627692144	0.819058639413724	1.18971773964829	-0.0000621327776917826	0.0220065279853385	0.997793665976261	21.5844243990636	12	0.0424501043453527
IgD- CD27- B cell %B cell	Periodontitis	Weighted median	14	-0.0368434042195907	0.053325768510111	0.489620952376458	0.963827054781895	0.868175053167301	1.0700176054823
IgD- CD27- B cell %B cell	Periodontitis	Inverse variance weighted	14	-0.0131697523700264	0.0485015477175562	0.785981413911347	0.98691658936999	0.89741866570474	1.08533997742159				21.5844387373651	13	0.0621446501125497
IgD- CD27- B cell %B cell	Periodontitis	Simple mode	14	-0.0532145874343941	0.0786368773731053	0.510450293932745	0.948176523882418	0.812740940092534	1.1061811655992
IgD- CD27- B cell %B cell	Periodontitis	Weighted mode	14	-0.0482576478511963	0.0476001331501861	0.329169920593261	0.952888245838306	0.868008381011185	1.04606825109112
IgD+ B cell Absolute Count	Periodontitis	MR Egger	12	0.0140267584772036	0.0191597131795516	0.480915418328066	1.01412559503205	0.976748306016364	1.05293320312334	0.000131331446340487	0.0108991208645267	0.99062294891095	7.19167856385682	10	0.70723388729436
IgD+ B cell Absolute Count	Periodontitis	Weighted median	12	0.0123759279752324	0.0187323792459809	0.50882372795608	1.01245282667534	0.975954282519598	1.05031633612644
IgD+ B cell Absolute Count	Periodontitis	Inverse variance weighted	12	0.0141582865095615	0.0157463608054445	0.368574588563207	1.01425898974851	0.983434167189362	1.04604998748999				7.19182375981161	11	0.78334322283204
IgD+ B cell Absolute Count	Periodontitis	Simple mode	12	0.00388059478233899	0.0420566211740816	0.928141953557612	1.00388813403938	0.924455482177548	1.09014593465467
IgD+ B cell Absolute Count	Periodontitis	Weighted mode	12	0.0112789940541285	0.0152650900132031	0.475453763773821	1.01134284172762	0.981532078784546	1.04205900715977
IgD- CD27- B cell Absolute Count	Periodontitis	MR Egger	21	-0.00205550102585589	0.0783634754441774	0.979347155288844	0.997946610069677	0.85586047476434	1.16362125126035	-0.00729182279659006	0.0160343307988691	0.654432800355958	12.4513167723378	19	0.865438849809129
IgD- CD27- B cell Absolute Count	Periodontitis	Weighted median	21	-0.0296910098699452	0.0475787469456359	0.5326017491651	0.970745437971498	0.884311985456355	1.06562697423599
IgD- CD27- B cell Absolute Count	Periodontitis	Inverse variance weighted	21	-0.0337514411749931	0.0358199188757563	0.346062908322741	0.966811784375572	0.90126271511531	1.03712825431582				12.6581262957499	20	0.891565863116163
IgD- CD27- B cell Absolute Count	Periodontitis	Simple mode	21	-0.0222367420560541	0.0732314502822194	0.764530782752883	0.978008671858104	0.8472407513727	1.12896005141387
IgD- CD27- B cell Absolute Count	Periodontitis	Weighted mode	21	-0.0306965782872307	0.0547248773889563	0.581079026754685	0.969769777646667	0.871135855377412	1.0795714765172
Switched memory B cell %B cell	Periodontitis	MR Egger	11	-0.0602822582296867	0.0603135722357107	0.343674381173291	0.941498750305741	0.83652668372459	1.05964330137149	0.00365407842106401	0.0156308632473025	0.820391814180041	6.88909670601051	9	0.648664929088704
Switched memory B cell %B cell	Periodontitis	Weighted median	11	-0.0315779665892751	0.0536998755948	0.556501797933374	0.968915410478896	0.872118715461683	1.07645559717923
Switched memory B cell %B cell	Periodontitis	Inverse variance weighted	11	-0.0497327457719131	0.04001588737932	0.213932322926318	0.951483678560015	0.879709196157513	1.02911416013434				6.94374665994568	10	0.73074473019607
Switched memory B cell %B cell	Periodontitis	Simple mode	11	-0.017466093474255	0.0750072156870962	0.82056792063403	0.982685554553261	0.848334523074721	1.13831380529894
Switched memory B cell %B cell	Periodontitis	Weighted mode	11	-0.0252324399761197	0.0601551605806029	0.683751463838063	0.975083237360819	0.866635717622311	1.09710147002782
Switched memory B cell Absolute Count	Periodontitis	MR Egger	15	-0.0889078647780408	0.0728585002410626	0.24403230908986	0.914929866957567	0.793175694412992	1.0553735664713	-0.00839770966476118	0.0138093210325399	0.553585057842882	14.903806034137	13	0.313396410827965
Switched memory B cell Absolute Count	Periodontitis	Weighted median	15	-0.1079800006412	0.0588900411503498	0.0667153568072898	0.897645548586319	0.799791283246073	1.00747225904552
Switched memory B cell Absolute Count	Periodontitis	Inverse variance weighted	15	-0.124104825318728	0.0432468851784116	0.00410884272679542	0.883287245162645	0.811501762384404	0.961422875009654				15.3277719043522	14	0.356122043935338
Switched memory B cell Absolute Count	Periodontitis	Simple mode	15	-0.0690915646875601	0.0941376452390931	0.475097106203733	0.933241224224778	0.776001093728334	1.12234272558573
Switched memory B cell Absolute Count	Periodontitis	Weighted mode	15	-0.106445275531706	0.0575483414744407	0.0855822435764156	0.899024245438887	0.803128924140132	1.00636967439855
Plasma Blast-Plasma Cell %B cell	Periodontitis	MR Egger	22	0.0873302394466243	0.0271244811546664	0.00429931188619613	1.09125699632622	1.0347566273226	1.15084243056474	-0.0260848422533087	0.0104962852106699	0.0219169194253656	12.2024580732949	20	0.908931226794753
Plasma Blast-Plasma Cell %B cell	Periodontitis	Weighted median	22	0.0717358762882007	0.0330044335652908	0.0297410203335077	1.07437153958683	1.00707207635247	1.1461684145338
Plasma Blast-Plasma Cell %B cell	Periodontitis	Inverse variance weighted	22	0.0460331771224269	0.0214381681240073	0.0317731219618047	1.04710915044913	1.00402243596583	1.0920448923032				18.3784281516301	21	0.624946562153123
Plasma Blast-Plasma Cell %B cell	Periodontitis	Simple mode	22	0.00453709983792971	0.0789902372641659	0.954738739105989	1.00454740805931	0.86046377210411	1.17275767760806
Plasma Blast-Plasma Cell %B cell	Periodontitis	Weighted mode	22	0.0732304278007727	0.0292028776694062	0.0204377469990244	1.07597844369776	1.01612135667423	1.13936155725681
Plasma Blast-Plasma Cell Absolute Count	Periodontitis	MR Egger	20	-0.0221828403891275	0.0360471250341939	0.546003521417121	0.978061389576559	0.911343672386814	1.0496633825032	0.0103210202262651	0.0143425249305873	0.481005152477836	40.7287770196735	18	0.00165910171064934
Plasma Blast-Plasma Cell Absolute Count	Periodontitis	Weighted median	20	-0.00990839713247227	0.0276398962083339	0.719982856319437	0.990140529306858	0.937927529425758	1.04526014752579
Plasma Blast-Plasma Cell Absolute Count	Periodontitis	Inverse variance weighted	20	-0.00780634180510022	0.0296212959502829	0.792135815984881	0.992224048550505	0.936258110097634	1.05153541732129				41.9004944643683	19	0.00182802386648357
Plasma Blast-Plasma Cell Absolute Count	Periodontitis	Simple mode	20	0.00162313934883507	0.0606120240908006	0.978915142352237	1.00162445735251	0.889428259387521	1.12797355264783
Plasma Blast-Plasma Cell Absolute Count	Periodontitis	Weighted mode	20	-0.0168138940695375	0.0216030690251163	0.445971030110574	0.983326670531969	0.942559803806151	1.02585675420798
Memory B cell %B cell	Periodontitis	MR Egger	26	0.00640216722658229	0.0388026906781359	0.87033144608633	1.00642270490434	0.932719182801962	1.0859502834542	-0.00899570802868795	0.0102167736411606	0.387329284889988	20.8831448746637	24	0.645608950027673
Memory B cell %B cell	Periodontitis	Weighted median	26	-0.0254503387902234	0.0364875031213895	0.485484703778375	0.974870791026489	0.907587004321394	1.0471426482216
Memory B cell %B cell	Periodontitis	Inverse variance weighted	26	-0.0196620193804506	0.0250871316864908	0.433187287346353	0.980530017452437	0.933482747692605	1.02994845646775				21.6583973463872	25	0.655384750353137
Memory B cell %B cell	Periodontitis	Simple mode	26	-0.0280397176856071	0.0595115576515068	0.641609089166112	0.972349746552765	0.865297093191243	1.0926467187522
Memory B cell %B cell	Periodontitis	Weighted mode	26	-0.0304526285888881	0.0337071252464982	0.374911729666382	0.970006381549938	0.907993014155281	1.03625508740609
Memory B cell Absolute Count	Periodontitis	MR Egger	14	-0.0105003647095084	0.0230774714566935	0.657227814895682	0.989554571667872	0.945792376890036	1.0353416608502	-0.00757549131747029	0.0118396399241498	0.534301286639806	17.5562057628671	12	0.129845057208224
Memory B cell Absolute Count	Periodontitis	Weighted median	14	-0.0103943071956439	0.0185586325315908	0.575425302053903	0.989659526931125	0.954307600649353	1.02632105054921
Memory B cell Absolute Count	Periodontitis	Inverse variance weighted	14	-0.0175501419214226	0.0198114406072184	0.375693540365438	0.982602964829164	0.945179364768019	1.02150832157453				18.155160544994	13	0.151716480824157
Memory B cell Absolute Count	Periodontitis	Simple mode	14	0.0179779519447123	0.0874537785006752	0.84031023263931	1.01814052812367	0.857759558241961	1.20850898721846
Memory B cell Absolute Count	Periodontitis	Weighted mode	14	-0.0103122748359166	0.0192218201984943	0.600682109621675	0.989740714367399	0.953146137460084	1.02774028365353
Naive-mature B cell %B cell	Periodontitis	MR Egger	25	0.0103404335187482	0.0385607115039151	0.790966698819454	1.01039408055318	0.936843942261941	1.08971852403936	-0.000634045625191094	0.00989025240393153	0.949438054203092	19.2630480153348	23	0.685855678818186
Naive-mature B cell %B cell	Periodontitis	Weighted median	25	0.0239215302845254	0.0362148935739073	0.508904798870942	1.02420994527426	0.954030477365315	1.09955188737333
Naive-mature B cell %B cell	Periodontitis	Inverse variance weighted	25	0.00846070478314513	0.0250438514265471	0.735487074282448	1.00849659770091	0.960188899069458	1.05923468659133				19.267157868164	24	0.737595818127502
Naive-mature B cell %B cell	Periodontitis	Simple mode	25	0.00630611173795637	0.05837594857778	0.914873230741624	1.00632603712246	0.897528191945595	1.12831229378474
Naive-mature B cell %B cell	Periodontitis	Weighted mode	25	0.0262458296396482	0.0312986657671774	0.40999042797327	1.02659328451353	0.965509289940432	1.09154182439125
Naive-mature B cell Absolute Count	Periodontitis	MR Egger	19	-0.00863948908840177	0.0260356760090551	0.744071584561	0.991397724052832	0.94207591915906	1.04330174168393	-0.00591573526256199	0.00944201076034147	0.539288118985876	7.45979544686584	17	0.976777017135254
Naive-mature B cell Absolute Count	Periodontitis	Weighted median	19	-0.0193716936486681	0.0284953522445485	0.496618812775475	0.98081473187525	0.927537008408074	1.03715272764651
Naive-mature B cell Absolute Count	Periodontitis	Inverse variance weighted	19	-0.0180629368558345	0.021251737159907	0.395352287340264	0.982099220176154	0.942031710812697	1.02387092408865				7.85233956915633	18	0.980754374629501
Naive-mature B cell Absolute Count	Periodontitis	Simple mode	19	-0.019507227867243	0.0554572995360697	0.729108331887995	0.980681806925142	0.879674316447504	1.09328735470857
Naive-mature B cell Absolute Count	Periodontitis	Weighted mode	19	-0.019507227867243	0.0250319847842692	0.445933295551226	0.980681806925142	0.933728173373296	1.02999655987618
IgD- CD38+ B cell %B cell	Periodontitis	MR Egger	12	-0.0429307075924083	0.150406682432023	0.781138730980329	0.957977768353237	0.713389442398879	1.28642414663872	0.00105364746193872	0.0255044804399741	0.967860170840825	17.8133121892246	10	0.0581956473374274
IgD- CD38+ B cell %B cell	Periodontitis	Weighted median	12	-0.013261135081525	0.0698522182606004	0.849430135512272	0.986826406376677	0.860560392403475	1.13161884385881
IgD- CD38+ B cell %B cell	Periodontitis	Inverse variance weighted	12	-0.0373140545262544	0.0613396687111474	0.542976261406112	0.963373536015736	0.854242809625742	1.08644586695681				17.8163523907203	11	0.0859408777166412
IgD- CD38+ B cell %B cell	Periodontitis	Simple mode	12	-0.00417649098491313	0.110059059070169	0.970409298786038	0.995832218424418	0.802605276620253	1.23557847940901
IgD- CD38+ B cell %B cell	Periodontitis	Weighted mode	12	-0.0474400133873287	0.0989291334835696	0.640950169958855	0.953667678710485	0.785573609724927	1.15772988063525
IgD+ CD24+ B cell %B cell	Periodontitis	MR Egger	13	-0.0607081252261131	0.0964124357688386	0.541767355472144	0.941097882425068	0.77905276640035	1.13684882783641	0.0142255366766046	0.0193210146951441	0.476973099648165	5.60517060351293	11	0.898368079696085
IgD+ CD24+ B cell %B cell	Periodontitis	Weighted median	13	-0.0346916461734618	0.0668630608656113	0.603867985817928	0.965903210293201	0.847263745069354	1.10115535697605
IgD+ CD24+ B cell %B cell	Periodontitis	Inverse variance weighted	13	0.000509441239294305	0.04880808031997	0.991672118296942	1.00050957102652	0.90923254159216	1.10094981858303				6.14726817003789	12	0.908476944206312
IgD+ CD24+ B cell %B cell	Periodontitis	Simple mode	13	-0.040850166686088	0.0892845498731707	0.655464865218128	0.959972955101759	0.805857876074634	1.14356154092047
IgD+ CD24+ B cell %B cell	Periodontitis	Weighted mode	13	-0.045184523722361	0.0758342366804616	0.562357005840477	0.955821093893564	0.823806482807646	1.10899098586629
IgD+ CD24+ B cell Absolute Count	Periodontitis	MR Egger	19	-0.142564212245847	0.159723763587378	0.384549665010964	0.867131872019585	0.634052963825541	1.18589096869056	0.0185499731907052	0.0259887187944883	0.485054321006215	24.9460015341228	17	0.0959248050101252
IgD+ CD24+ B cell Absolute Count	Periodontitis	Weighted median	19	-0.0399513107757536	0.0695974369751868	0.565944641690068	0.960836220383641	0.838314217765025	1.10126516148375
IgD+ CD24+ B cell Absolute Count	Periodontitis	Inverse variance weighted	19	-0.0353117021317775	0.0534143610276115	0.50855457152014	0.965304481894241	0.869354888596949	1.07184390976274				25.693600782392	18	0.106972832122935
IgD+ CD24+ B cell Absolute Count	Periodontitis	Simple mode	19	-0.0816612545453226	0.135163769831438	0.553273169231903	0.921584088248128	0.707100662522606	1.20112634130785
IgD+ CD24+ B cell Absolute Count	Periodontitis	Weighted mode	19	-0.048530418088216	0.124707222670652	0.701727015592212	0.952628361731572	0.746054537768186	1.21640007483924
IgD- CD24- B cell %B cell	Periodontitis	MR Egger	14	0.0645925441208702	0.0316241277643845	0.0637083795348257	1.06672429273874	1.00261266076777	1.13493551522438	-0.0347062009611501	0.0156616951253486	0.0467741566597833	9.69570725201601	12	0.642636474780704
IgD- CD24- B cell %B cell	Periodontitis	Weighted median	14	0.0214420560836392	0.0336431900942018	0.523905234362814	1.02167358885324	0.956476942507115	1.09131425523359
IgD- CD24- B cell %B cell	Periodontitis	Inverse variance weighted	14	0.0220615682268628	0.0266417413024598	0.40762359915063	1.02230672414519	0.970293918396904	1.0771076870802				14.6063305854205	13	0.332568813016914
IgD- CD24- B cell %B cell	Periodontitis	Simple mode	14	-0.0243826618764378	0.051255171452608	0.64217458452866	0.97591219390597	0.882635643835064	1.07904616912609
IgD- CD24- B cell %B cell	Periodontitis	Weighted mode	14	0.0303129624397985	0.0331456831514255	0.377085687687911	1.03077707798802	0.965940948517694	1.09996515432542
IgD- CD24- B cell Absolute Count	Periodontitis	MR Egger	16	0.0296693026209963	0.0571684550208967	0.611880582873897	1.03011382167939	0.920921141376068	1.15225336669906	-0.0124536377152068	0.0145843814359286	0.407532983234251	9.19327734482796	14	0.818473425130106
IgD- CD24- B cell Absolute Count	Periodontitis	Weighted median	16	-0.0170185922707076	0.0524252506754389	0.745464250231551	0.983125405931302	0.887122603472683	1.08951745790721
IgD- CD24- B cell Absolute Count	Periodontitis	Inverse variance weighted	16	-0.00730259806968056	0.0373303137473743	0.844906722323483	0.992724001112508	0.922682571637779	1.06808232070055				9.92242658382783	15	0.824590906503108
IgD- CD24- B cell Absolute Count	Periodontitis	Simple mode	16	-0.0571283800398437	0.0760045237287561	0.46389605014372	0.944472810126062	0.813753937673477	1.09618995100378
IgD- CD24- B cell Absolute Count	Periodontitis	Weighted mode	16	-0.021486195017994	0.0605256578668124	0.727536694429096	0.978742988905235	0.869256974592019	1.10201915697111
IgD+ CD24- B cell %B cell	Periodontitis	MR Egger	17	0.0116370035538397	0.0308724450568361	0.711498645556512	1.01170497689247	0.952302075087366	1.07481332556698	-0.000835618157677472	0.0121658922305334	0.946147363292387	9.64682830548829	15	0.84134787980714
IgD+ CD24- B cell %B cell	Periodontitis	Weighted median	17	0.0131907652644659	0.028878423233423	0.647837170391869	1.01327814719741	0.957517822739858	1.07228563187462
IgD+ CD24- B cell %B cell	Periodontitis	Inverse variance weighted	17	0.0101912350310494	0.0225840771059235	0.651803944674334	1.0102433425296	0.966500410025332	1.05596604050962				9.65154597818329	16	0.884180964640156
IgD+ CD24- B cell %B cell	Periodontitis	Simple mode	17	0.0202392154423646	0.0493792123822732	0.687334350777894	1.02044541713395	0.926312117838845	1.12414469086202
IgD+ CD24- B cell %B cell	Periodontitis	Weighted mode	17	0.014894499771987	0.024162380109369	0.546279842731647	1.015005975605	0.968057526525644	1.06423131093394
IgD+ CD24- B cell Absolute Count	Periodontitis	MR Egger	18	-0.0000444147497525955	0.0157267559218209	0.997781568276089	0.999955586236568	0.969602721972145	1.03125862973232	0.000631890797229381	0.0106015038606602	0.953209247467776	12.912982941473	16	0.679109245354878
IgD+ CD24- B cell Absolute Count	Periodontitis	Weighted median	18	0.00814203768671585	0.0182162171330054	0.654899292633359	1.00817527421869	0.972814611445356	1.04482125534257
IgD+ CD24- B cell Absolute Count	Periodontitis	Inverse variance weighted	18	0.000468853743659713	0.0131596318023956	0.971578837398844	1.00046896367276	0.974993938829213	1.02660960997807				12.9165355643585	17	0.741755296909291
IgD+ CD24- B cell Absolute Count	Periodontitis	Simple mode	18	-0.00312782037866427	0.0334589983130704	0.926613414855944	0.996877066155435	0.933599758139289	1.0644431688878
IgD+ CD24- B cell Absolute Count	Periodontitis	Weighted mode	18	-0.000833541151523565	0.0139948948097685	0.953200343893802	0.999166806147399	0.972132142217296	1.02695329487793
CD24+ CD27+ B cell %B cell	Periodontitis	MR Egger	23	-0.040020392524756	0.0388534084920983	0.314711508773066	0.960769846429673	0.890321119264443	1.03679299281491	0.0122507077476474	0.0118658374947449	0.313612720310775	18.0291851436526	21	0.647156563607846
CD24+ CD27+ B cell %B cell	Periodontitis	Weighted median	23	-0.0324028049265192	0.038237675561992	0.396769309709581	0.968116541416994	0.898212457492076	1.04346096510632
CD24+ CD27+ B cell %B cell	Periodontitis	Inverse variance weighted	23	-0.00971138906649778	0.0254512280723346	0.702781390217658	0.990335614193597	0.942145275436138	1.04099086872371				19.0951074885046	22	0.639448322202927
CD24+ CD27+ B cell %B cell	Periodontitis	Simple mode	23	-0.0211058719580811	0.0584542446702352	0.721493860954402	0.979115298228067	0.873125312106592	1.09797156711819
CD24+ CD27+ B cell %B cell	Periodontitis	Weighted mode	23	-0.016388658823598	0.0380112131013133	0.670552197974264	0.983744904608185	0.913117567169925	1.05983508820445
CD24+ CD27+ B cell Absolute Count	Periodontitis	MR Egger	23	-0.0135507191838645	0.0186378556226362	0.475220903670217	0.986540678510742	0.951152457740301	1.02324554011947	-0.00386107732552691	0.00875353975671054	0.663657412599436	18.6853511018046	21	0.605316602049363
CD24+ CD27+ B cell Absolute Count	Periodontitis	Weighted median	23	-0.0107402695015723	0.0187539004578341	0.566851061752429	0.989317201258408	0.953612461985726	1.02635878170856
CD24+ CD27+ B cell Absolute Count	Periodontitis	Inverse variance weighted	23	-0.0176232395175669	0.0161902157733249	0.276369268241664	0.982531141539558	0.951842154120353	1.01420959338282				18.8799093205487	22	0.652731979566252
CD24+ CD27+ B cell Absolute Count	Periodontitis	Simple mode	23	0.0439829514837947	0.0766761841053595	0.572043352623268	1.04496453964169	0.899152730730089	1.21442203508846
CD24+ CD27+ B cell Absolute Count	Periodontitis	Weighted mode	23	-0.00763276164644533	0.018049430034353	0.676486967396506	0.992396293907029	0.957902151521983	1.02813257345294
CD20- B cell %B cell	Periodontitis	MR Egger	16	-0.0803766942079279	0.0393416918025385	0.0603454488676275	0.92276867929191	0.854288423188892	0.996738352491826	0.0247337362485827	0.0116509292271569	0.0520760342177917	13.1147953119977	14	0.517505095850597
CD20- B cell %B cell	Periodontitis	Weighted median	16	-0.0532904939022364	0.0403755480104377	0.186878265307684	0.948104553883128	0.875967255769706	1.02618247334379
CD20- B cell %B cell	Periodontitis	Inverse variance weighted	16	-0.0235580732503299	0.0312526290993723	0.450972371004796	0.976717251876352	0.918683854374879	1.03841662784204				17.6214919206474	15	0.283087213648224
CD20- B cell %B cell	Periodontitis	Simple mode	16	-0.0249505798079678	0.0691902514623138	0.723420075950891	0.975358113222522	0.851663764479764	1.11701764088802
CD20- B cell %B cell	Periodontitis	Weighted mode	16	-0.0505450740302593	0.0348279235308769	0.167294085779014	0.950711075326771	0.887978450134689	1.01787554485347
IgD- CD38+ B cell Absolute Count	Periodontitis	MR Egger	14	0.0177991444403413	0.0770510530248165	0.821202940417006	1.01795849323182	0.875271706170747	1.18390607926341	-0.000939150808968906	0.0175008691440231	0.958086626539388	13.9613107739522	12	0.303185730109359
IgD- CD38+ B cell Absolute Count	Periodontitis	Weighted median	14	0.0376046491755478	0.0611942504053503	0.538876527971453	1.03832065079653	0.920962388148386	1.17063388010674
IgD- CD38+ B cell Absolute Count	Periodontitis	Inverse variance weighted	14	0.0144185257753583	0.0426293959028175	0.735190131570197	1.01452297411138	0.933200605311696	1.10293205891784				13.9646611718475	13	0.376337425438699
IgD- CD38+ B cell Absolute Count	Periodontitis	Simple mode	14	0.0755771201342753	0.093101436735639	0.431535967125127	1.07850639906923	0.898614006118733	1.29441122096153
IgD- CD38+ B cell Absolute Count	Periodontitis	Weighted mode	14	0.0417900101084661	0.0752188398701421	0.587932794603776	1.04267550444429	0.899749474533543	1.20830546539833
CD20- B cell Absolute Count	Periodontitis	MR Egger	14	0.0106722870432755	0.0361778657101895	0.773039268769504	1.01072943903184	0.941541992906223	1.08500099477492	-0.00515741089034882	0.0131886443996509	0.702615027346722	21.8936051236639	12	0.0387296910476729
CD20- B cell Absolute Count	Periodontitis	Weighted median	14	0.0060900950636147	0.0252045672152962	0.809069472522652	1.00610867739613	0.957613663191737	1.05705955297038
CD20- B cell Absolute Count	Periodontitis	Inverse variance weighted	14	0.00272963685745936	0.0289463934109086	0.92487107058219	1.00273336570818	0.947427090593564	1.06126815739934				22.1726018987624	13	0.0527444605420613
CD20- B cell Absolute Count	Periodontitis	Simple mode	14	0.0187193776259321	0.110227647354386	0.867762293884865	1.01889568356954	0.820922302874749	1.26461226642423
CD20- B cell Absolute Count	Periodontitis	Weighted mode	14	0.00598911299913907	0.0231755088596145	0.800125822993526	1.00600708359446	0.961332549731339	1.05275770858385
CD20- CD38- B cell %B cell	Periodontitis	MR Egger	21	0.035536094243171	0.0335040579078014	0.302146150881926	1.03617504740724	0.970317579758481	1.10650239804646	-0.0134443353768071	0.0107973225117752	0.228213648662371	22.9431657136349	19	0.239854378464738
CD20- CD38- B cell %B cell	Periodontitis	Weighted median	21	0.0215534501364307	0.0323401196622033	0.505116056023115	1.02178740355395	0.959029748351015	1.08865183781493
CD20- CD38- B cell %B cell	Periodontitis	Inverse variance weighted	21	0.00807344065588992	0.025565144388214	0.752155266524781	1.00810611876028	0.958836947184788	1.0599069525489				24.8153399685585	20	0.208587246764007
CD20- CD38- B cell %B cell	Periodontitis	Simple mode	21	-0.0345202116012323	0.0659731025170878	0.606551950402775	0.966068813691541	0.848888448844583	1.099424728959
CD20- CD38- B cell %B cell	Periodontitis	Weighted mode	21	0.0163991047579548	0.0328388070936951	0.622959423014478	1.01653430813673	0.953167188191177	1.08411411179606
CD20- CD38- B cell Absolute Count	Periodontitis	MR Egger	12	-0.0871160293069539	0.113470161164838	0.460383381519063	0.916570740395327	0.733800896609428	1.14486358088493	-0.00360324318312497	0.0222938829601095	0.874820231071005	15.3686911618172	10	0.119187010476605
CD20- CD38- B cell Absolute Count	Periodontitis	Weighted median	12	-0.121740494621421	0.0715857521460573	0.0890134925505568	0.885378099071964	0.769473650366855	1.01874102893914
CD20- CD38- B cell Absolute Count	Periodontitis	Inverse variance weighted	12	-0.102472823473168	0.0592195912719263	0.0835611169579898	0.902602679025539	0.803688741364886	1.01369044289523				15.4088381155166	11	0.164534576508463
CD20- CD38- B cell Absolute Count	Periodontitis	Simple mode	12	-0.238896105763574	0.115583534563791	0.0631130065612743	0.787496694490472	0.627858891071013	0.987723599446933
CD20- CD38- B cell Absolute Count	Periodontitis	Weighted mode	12	-0.110270618763246	0.0838114285959215	0.215036714430135	0.895591738570792	0.759920832560417	1.05548437130454
IgD+ B cell %Lymphocyte	Periodontitis	MR Egger	13	-0.0221789567698604	0.0210646930827458	0.314967435055502	0.978065188001992	0.938506257698167	1.01929156479746	-0.00404944852211975	0.0106469236171892	0.710935099657528	7.26231558366148	11	0.777460173938218
IgD+ B cell %Lymphocyte	Periodontitis	Weighted median	13	-0.0291275328448936	0.0253552634126864	0.250648117964612	0.971292584860842	0.924202709215137	1.02078177871479
IgD+ B cell %Lymphocyte	Periodontitis	Inverse variance weighted	13	-0.0262032762715406	0.0182144675963982	0.150264770602558	0.974137050533507	0.93997346507468	1.00954232058745				7.4069739273309	12	0.829589811381669
IgD+ B cell %Lymphocyte	Periodontitis	Simple mode	13	-0.0487349769263661	0.0610360111229836	0.440118790605056	0.95243351311039	0.845044864689417	1.07346915507167
IgD+ B cell %Lymphocyte	Periodontitis	Weighted mode	13	-0.0261740123589779	0.0209755356567908	0.23589232710842	0.974165558012096	0.93492771555738	1.01505016764986
IgD- CD38+ B cell %lymphocyte	Periodontitis	MR Egger	23	-0.0207769004850151	0.0397512397571339	0.606672746724748	0.979437452216857	0.906024138453878	1.0587992991468	-0.00255648800613706	0.0110983680621685	0.820050412293361	26.2138335982182	21	0.198412650364975
IgD- CD38+ B cell %lymphocyte	Periodontitis	Weighted median	23	-0.0389938670318033	0.043670603587716	0.371906004485374	0.961756607550966	0.882860345446649	1.04770338472954
IgD- CD38+ B cell %lymphocyte	Periodontitis	Inverse variance weighted	23	-0.0267081252355284	0.029625584382118	0.367310677818538	0.973645382572236	0.918719643008407	1.03185486259986				26.2800675268315	22	0.239851780529456
IgD- CD38+ B cell %lymphocyte	Periodontitis	Simple mode	23	-0.116943816086993	0.0783780864343316	0.1498885977619	0.889635174944589	0.762948409362382	1.03735814215817
IgD- CD38+ B cell %lymphocyte	Periodontitis	Weighted mode	23	-0.0450677266030139	0.0443054289446891	0.320112496591379	0.955932737563645	0.876423053064132	1.04265559372393
IgD- CD38dim B cell %lymphocyte	Periodontitis	MR Egger	19	-0.0266018756493447	0.0280314502183434	0.355917024592746	0.973748837487148	0.921692598691359	1.02874515847673	-0.00476618232115017	0.0100937052146028	0.64279325618812	19.495387321137	17	0.3008489408895
IgD- CD38dim B cell %lymphocyte	Periodontitis	Weighted median	19	-0.0188173848713581	0.027878637987821	0.499691621191097	0.981358556799583	0.929173762325543	1.0364741838958
IgD- CD38dim B cell %lymphocyte	Periodontitis	Inverse variance weighted	19	-0.0344363203975333	0.0221007783167708	0.119197773067736	0.966149861766741	0.925192138355912	1.0089207600171				19.7510827801034	18	0.347006502416045
IgD- CD38dim B cell %lymphocyte	Periodontitis	Simple mode	19	-0.0269342093633533	0.0485893072086124	0.586179203486982	0.973425281686702	0.884998568497705	1.07068735787372
IgD- CD38dim B cell %lymphocyte	Periodontitis	Weighted mode	19	-0.0269342093633533	0.0252382622399215	0.299987722991275	0.973425281686702	0.926444439371248	1.02278856535629
IgD- CD38- B cell %lymphocyte	Periodontitis	MR Egger	22	0.0608352158844162	0.068431703681176	0.384575536275971	1.06272377975975	0.929330426791323	1.21526402182509	-0.0120296411603662	0.0121170978929232	0.332676256934626	22.8238121243737	20	0.297528347686138
IgD- CD38- B cell %lymphocyte	Periodontitis	Weighted median	22	0.0306223643819048	0.056388910362746	0.587090900847112	1.03109605176083	0.923208755023357	1.15159118906956
IgD- CD38- B cell %lymphocyte	Periodontitis	Inverse variance weighted	22	0.0050215476603099	0.0390029496811983	0.897557136228806	1.00503417676112	0.931066818396588	1.08487777300174				23.9485887962585	21	0.295556226672238
IgD- CD38- B cell %lymphocyte	Periodontitis	Simple mode	22	-0.0532417539209087	0.0907677243415379	0.563744505210556	0.948150765607551	0.793623196775893	1.13276663027788
IgD- CD38- B cell %lymphocyte	Periodontitis	Weighted mode	22	0.0544453730984271	0.060227050459901	0.376248401723875	1.05595479129971	0.938380608952506	1.18826040375398
IgD- CD38dim B cell %B cell	Periodontitis	MR Egger	21	0.0236316290701725	0.0204858024716202	0.262985482683627	1.02391306860191	0.983615172015109	1.06586193653962	-0.00118500216930525	0.0090889751532729	0.897637881410131	12.0938404728822	19	0.88157509518582
IgD- CD38dim B cell %B cell	Periodontitis	Weighted median	21	0.0278404230898444	0.0256353732640918	0.277471955668142	1.02823158930893	0.97784421743825	1.08121537398112
IgD- CD38dim B cell %B cell	Periodontitis	Inverse variance weighted	21	0.022265237635221	0.0176020691263994	0.205899429570535	1.02251495795557	0.987839723222899	1.05840736575336				12.110838889075	20	0.912208140521782
IgD- CD38dim B cell %B cell	Periodontitis	Simple mode	21	0.0352577087481948	0.049971659676732	0.488602684067357	1.03588663145106	0.939237649234739	1.14248094089213
IgD- CD38dim B cell %B cell	Periodontitis	Weighted mode	21	0.0246484895285718	0.0204761675423872	0.24273518647873	1.0249547748594	0.984634474209871	1.06692617212097
IgD+ CD38+ B cell %lymphocyte	Periodontitis	MR Egger	20	0.0507567145665944	0.0415896850320375	0.238054958438812	1.05206690959184	0.969709178811943	1.14141931049287	-0.0147072649181599	0.0117703158789115	0.227478453795833	19.9870479846154	18	0.333549342970151
IgD+ CD38+ B cell %lymphocyte	Periodontitis	Weighted median	20	0.023885981060604	0.0426956311992351	0.575856081104656	1.02417353605274	0.941955301574072	1.11356815997313
IgD+ CD38+ B cell %lymphocyte	Periodontitis	Inverse variance weighted	20	0.0138380017312153	0.0296989723466824	0.641256940781719	1.01393419004976	0.956598052046465	1.07470691535752				21.7207072477442	19	0.298375931079792
IgD+ CD38+ B cell %lymphocyte	Periodontitis	Simple mode	20	0.0516160058989522	0.0683595281992898	0.459467090510188	1.05297133009301	0.920932376542828	1.20394140790237
IgD+ CD38+ B cell %lymphocyte	Periodontitis	Weighted mode	20	0.0336899090086361	0.0367010570413684	0.370149004853212	1.0342638410976	0.962477910905184	1.11140388873543
IgD+ CD38dim B cell %lymphocyte	Periodontitis	MR Egger	27	-0.0263581825483353	0.0200381547171908	0.200312692503801	0.973986162276992	0.936474519402811	1.01300038031148	-0.00486393309157261	0.00750212203421011	0.522675421171511	11.5254163352011	25	0.989990758612975
IgD+ CD38dim B cell %lymphocyte	Periodontitis	Weighted median	27	-0.0302231993159407	0.0232682942378119	0.193978073704608	0.97022895494026	0.926974653750969	1.01550157946105
IgD+ CD38dim B cell %lymphocyte	Periodontitis	Inverse variance weighted	27	-0.0330051993170865	0.0172167656871832	0.0552330654275494	0.967533529062345	0.935428973178821	1.00073993504677				11.9457623511491	26	0.991473878749703
IgD+ CD38dim B cell %lymphocyte	Periodontitis	Simple mode	27	-0.0079833830237348	0.0560225544755333	0.88778127538174	0.992048399544806	0.888884840774199	1.10718507268302
IgD+ CD38dim B cell %lymphocyte	Periodontitis	Weighted mode	27	-0.0297412229718271	0.0200646224676907	0.150288100431834	0.970696695055696	0.933263325205628	1.00963152450509
IgD+ CD38- B cell %lymphocyte	Periodontitis	MR Egger	16	0.0256893962235665	0.0320901968937765	0.436774561926286	1.02602221260178	0.963476299578439	1.09262841360277	0.0064930828496667	0.0125535806726367	0.613070611182145	15.9088316514438	14	0.318973509390209
IgD+ CD38- B cell %lymphocyte	Periodontitis	Weighted median	16	0.0357948255937953	0.0323988351689044	0.269238334647797	1.0364431730615	0.972673424029437	1.10439375071615
IgD+ CD38- B cell %lymphocyte	Periodontitis	Inverse variance weighted	16	0.0349767031011684	0.0259388816056034	0.177520901389676	1.03559558235308	0.984261657833594	1.08960681507165				16.2128339753645	15	0.368049362391778
IgD+ CD38- B cell %lymphocyte	Periodontitis	Simple mode	16	0.0213343343591998	0.080035658283344	0.793437212826915	1.02156353833995	0.873248113274716	1.19506935886999
IgD+ CD38- B cell %lymphocyte	Periodontitis	Weighted mode	16	0.0376686324348853	0.0301026179837545	0.229974790863008	1.03838708806141	0.978893429548808	1.10149655938507
Unswitched memory B cell %lymphocyte	Periodontitis	MR Egger	18	0.0376760512864276	0.0863882158308309	0.668573493810121	1.03839479172964	0.876652281330302	1.22997882564681	-0.0237746912519254	0.0167784948979049	0.175667877710718	12.3740983244595	16	0.717851182862027
Unswitched memory B cell %lymphocyte	Periodontitis	Weighted median	18	-0.0435835021776583	0.0555320663976061	0.432550391814859	0.95735260972555	0.858622127158143	1.06743582579431
Unswitched memory B cell %lymphocyte	Periodontitis	Inverse variance weighted	18	-0.0711181359916545	0.0395963659962471	0.0724822166064229	0.931351859452815	0.861804343876015	1.00651185187227				14.38191367871	17	0.639907475643262
Unswitched memory B cell %lymphocyte	Periodontitis	Simple mode	18	-0.0265391952475953	0.0914537186388218	0.77517889244934	0.973809874368372	0.814005233385551	1.16498719237126
Unswitched memory B cell %lymphocyte	Periodontitis	Weighted mode	18	-0.001897320693107	0.0706247178470259	0.978880396794112	0.998104478082002	0.869078549021587	1.14628597183636
IgD- CD27- B cell %lymphocyte	Periodontitis	MR Egger	16	0.0810575462415223	0.0961650128200059	0.413453405484136	1.08443329983179	0.898143091350433	1.30936327753283	-0.0307537560827382	0.0200561767358253	0.147465492021361	7.92531705527497	14	0.893180406876866
IgD- CD27- B cell %lymphocyte	Periodontitis	Weighted median	16	-0.0312448201935627	0.0517293217272221	0.54583965959911	0.969238254929894	0.875785316316595	1.07266333120382
IgD- CD27- B cell %lymphocyte	Periodontitis	Inverse variance weighted	16	-0.0540925343512677	0.0384615618884035	0.159603885574943	0.947344440542572	0.878554623052695	1.0215204216996				10.2765736955624	15	0.801991411314679
IgD- CD27- B cell %lymphocyte	Periodontitis	Simple mode	16	-0.0000672093451027922	0.0773186530598157	0.999317893042941	0.999932792913395	0.859321831069319	1.1635519478184
IgD- CD27- B cell %lymphocyte	Periodontitis	Weighted mode	16	-0.0239723221389543	0.0581616707062275	0.686047078742897	0.976312731632077	0.871125524853227	1.09420114868921
Switched memory B cell %lymphocyte	Periodontitis	MR Egger	15	-0.0372919771983927	0.0564421917400855	0.520334706437146	0.963394804963924	0.862501256721774	1.07609066421439	0.0031286924626586	0.0147304341592808	0.835091807807988	17.6865099111902	13	0.16978927457161
Switched memory B cell %lymphocyte	Periodontitis	Weighted median	15	-0.0394874970058675	0.0461876590871006	0.392586525539219	0.961281972818328	0.87808198842156	1.05236531833046
Switched memory B cell %lymphocyte	Periodontitis	Inverse variance weighted	15	-0.0283589550018799	0.0363344074007239	0.435097436795561	0.972039385771204	0.905222604679068	1.04378808329189				17.7478851855893	14	0.21850576784288
Switched memory B cell %lymphocyte	Periodontitis	Simple mode	15	0.0261445122604597	0.0851003468098589	0.763198466049032	1.02648927804137	0.868791453061836	1.2128114684145
Switched memory B cell %lymphocyte	Periodontitis	Weighted mode	15	-0.0330010527397747	0.042513153567284	0.450514343643666	0.967537541023243	0.890184233512528	1.05161252923508
Plasma Blast-Plasma Cell %lymphocyte	Periodontitis	MR Egger	16	0.0424198686515667	0.0225169380419832	0.080514870381447	1.04333244938792	0.998288137001084	1.0904092311623	-0.0219136943677821	0.0110956114415421	0.0683276245280613	20.0642171240113	14	0.128129767483852
Plasma Blast-Plasma Cell %lymphocyte	Periodontitis	Weighted median	16	0.0196451744486699	0.0233992161039677	0.401152052607118	1.01983941073849	0.974123400199046	1.06770089239506
Plasma Blast-Plasma Cell %lymphocyte	Periodontitis	Inverse variance weighted	16	0.0199719036970672	0.0212340289881478	0.34692977537156	1.02017267654352	0.978585817260228	1.06352684824291				25.6543599511128	15	0.0418165079291147
Plasma Blast-Plasma Cell %lymphocyte	Periodontitis	Simple mode	16	-0.0274955110139203	0.0551210748092185	0.625141419611191	0.972879049784163	0.873250504437555	1.08387414687903
Plasma Blast-Plasma Cell %lymphocyte	Periodontitis	Weighted mode	16	0.0253913231202605	0.0194845610323168	0.212172890668321	1.02571642855208	0.987283134948856	1.06564586647794
Memory B cell %lymphocyte	Periodontitis	MR Egger	23	-0.00814977706401385	0.0179613864142707	0.65467114857376	0.991883342336103	0.957572259019394	1.02742383724789	-0.00751956819920502	0.00808231586474821	0.362750669236628	15.7012865929318	21	0.786192808718762
Memory B cell %lymphocyte	Periodontitis	Weighted median	23	-0.0103768158170773	0.0184044203039844	0.572875324031906	0.989676837591956	0.954612786759288	1.02602883226725
Memory B cell %lymphocyte	Periodontitis	Inverse variance weighted	23	-0.0164453337793778	0.0155919726768568	0.291548462198683	0.983689152489107	0.954082054500266	1.01421501867738				16.5668804524722	22	0.786791186454543
Memory B cell %lymphocyte	Periodontitis	Simple mode	23	-0.0210759252550721	0.0571923746043778	0.71601582676361	0.979144619942156	0.875313667709719	1.09529214740837
Memory B cell %lymphocyte	Periodontitis	Weighted mode	23	-0.0131772051205431	0.016320156273117	0.428068979867945	0.986909234154277	0.955840031101638	1.01898832939276
Naive-mature B cell %lymphocyte	Periodontitis	MR Egger	19	0.01504611923322	0.097662239269681	0.879374371752913	1.01515988193147	0.838306184667384	1.22932361079027	-0.00489534926428625	0.0193098831075995	0.802910620178475	12.6144929965974	17	0.76158640349628
Naive-mature B cell %lymphocyte	Periodontitis	Weighted median	19	-0.00394774980198341	0.0612857226587015	0.948639397094989	0.996060032318277	0.883319979604569	1.123189343488
Naive-mature B cell %lymphocyte	Periodontitis	Inverse variance weighted	19	-0.007310810577956	0.0419623476613917	0.861690126642376	0.992715848391911	0.914336135511781	1.07781451194299				12.6787629633714	18	0.81029232265849
Naive-mature B cell %lymphocyte	Periodontitis	Simple mode	19	0.0192876809405633	0.104010954335847	0.85495835280456	1.01947488993063	0.831458584674538	1.25000700017537
Naive-mature B cell %lymphocyte	Periodontitis	Weighted mode	19	-0.00922151665033277	0.0836862561248381	0.91347676003996	0.990820871141029	0.840930233831788	1.16742859180521
IgD- CD38dim B cell Absolute Count	Periodontitis	MR Egger	13	-0.0380798060701179	0.0814771157480199	0.649358420538886	0.962636113620417	0.820554495740338	1.12931961503683	-0.0164647485451183	0.0146471323763474	0.284905636334176	10.939608997205	11	0.448336464326166
IgD- CD38dim B cell Absolute Count	Periodontitis	Weighted median	13	-0.108154148497155	0.0738724138249845	0.143175697512349	0.897489239149498	0.776511303436905	1.03731514380279
IgD- CD38dim B cell Absolute Count	Periodontitis	Inverse variance weighted	13	-0.112560995059995	0.047815802529592	0.0185698987199349	0.893542843746953	0.813605260941568	0.981334379140319				12.2031955388739	12	0.429501893037009
IgD- CD38dim B cell Absolute Count	Periodontitis	Simple mode	13	-0.165372662882064	0.109608921521984	0.157232747275594	0.847577784445885	0.683720446352333	1.0507044282774
IgD- CD38dim B cell Absolute Count	Periodontitis	Weighted mode	13	-0.124123316228927	0.0796685964601447	0.145204320690225	0.883270912528518	0.755576862419397	1.03254552081018
IgD+ CD24+ B cell %lymphocyte	Periodontitis	MR Egger	13	0.0244652693847296	0.111321961883354	0.830075161223675	1.02476699970074	0.823883802082506	1.27463047704206	-0.0263502162785031	0.0200998610036596	0.216577531569816	9.11711485812631	11	0.611082931490285
IgD+ CD24+ B cell %lymphocyte	Periodontitis	Weighted median	13	-0.0496407221644689	0.0679450307415118	0.465022768327576	0.95157124154941	0.832923912588264	1.08711950042367
IgD+ CD24+ B cell %lymphocyte	Periodontitis	Inverse variance weighted	13	-0.107203835685452	0.0480107662726287	0.0255547212374954	0.898342540059003	0.817663057340207	0.986982733333742				10.83574434996	12	0.543045482976873
IgD+ CD24+ B cell %lymphocyte	Periodontitis	Simple mode	13	-0.0301797176557326	0.0932732473609889	0.751838668169964	0.9702711430232	0.808159949715578	1.1649006998118
IgD+ CD24+ B cell %lymphocyte	Periodontitis	Weighted mode	13	-0.0351088020084598	0.0782640727092504	0.661717389996295	0.96550036216405	0.828195215794011	1.12556910685025
IgD- CD24- B cell %lymphocyte	Periodontitis	MR Egger	23	0.0396510170302075	0.0541782783008791	0.472342005743618	1.04044761232976	0.93562697919396	1.15701156344945	-0.00846412644170716	0.0128346154200313	0.516757454774784	30.9565730311539	21	0.0743837259502178
IgD- CD24- B cell %lymphocyte	Periodontitis	Weighted median	23	0.0285757581640997	0.0471414973710563	0.544401918272291	1.02898796212065	0.938172376425475	1.12859454487821
IgD- CD24- B cell %lymphocyte	Periodontitis	Inverse variance weighted	23	0.0133407772931514	0.0361816373769437	0.712338830492546	1.01343016250967	0.944050864912514	1.08790821814411				31.5976824356473	22	0.0845184778572478
IgD- CD24- B cell %lymphocyte	Periodontitis	Simple mode	23	-0.127582871293274	0.0879986148767501	0.161213758140539	0.880220467803081	0.740773657026613	1.04591741970063
IgD- CD24- B cell %lymphocyte	Periodontitis	Weighted mode	23	0.02820307345659	0.0436011203637354	0.524425648429679	1.02860454549416	0.944353112945314	1.12037255609969
IgD+ CD24- B cell %lymphocyte	Periodontitis	MR Egger	16	-0.0742367804605965	0.0931969284042827	0.439007517323677	0.928451828560805	0.773443419644151	1.11452599642584	0.0116798318891476	0.0186416515566506	0.541039962483048	6.37483141647701	14	0.956141677542144
IgD+ CD24- B cell %lymphocyte	Periodontitis	Weighted median	16	-0.0693608023983651	0.0633433109054187	0.273517487486467	0.932989994315739	0.824058553295231	1.05632096895598
IgD+ CD24- B cell %lymphocyte	Periodontitis	Inverse variance weighted	16	-0.023556715395317	0.0462900960420634	0.610827082201964	0.976718578117669	0.892003427752401	1.0694792768274				6.76738994020865	15	0.963785880558401
IgD+ CD24- B cell %lymphocyte	Periodontitis	Simple mode	16	-0.0100327287556423	0.0966530013444889	0.918702011668437	0.990017431180336	0.819162656231515	1.1965078078021
IgD+ CD24- B cell %lymphocyte	Periodontitis	Weighted mode	16	-0.0672705821117818	0.0695944453193533	0.349067054872025	0.934942188476191	0.815726872649636	1.07158035992287
CD24+ CD27+ B cell %lymphocyte	Periodontitis	MR Egger	20	0.00092661844734803	0.0160936502073142	0.954720204279101	1.00092704789085	0.969847015445277	1.03300308115041	-0.0142983243528931	0.00831985077255324	0.102842545829366	17.8339798601742	18	0.466638987853486
CD24+ CD27+ B cell %lymphocyte	Periodontitis	Weighted median	20	-0.00751279862492846	0.0178695400746634	0.674175120993042	0.992515351906124	0.958354912605166	1.02789343573301
CD24+ CD27+ B cell %lymphocyte	Periodontitis	Inverse variance weighted	20	-0.0121769332697581	0.0148245757952524	0.411417437563068	0.987896905568088	0.959605418097439	1.01702249448106				20.7874950986016	19	0.348660813650626
CD24+ CD27+ B cell %lymphocyte	Periodontitis	Simple mode	20	-0.0148470828159266	0.059290871581222	0.804957362670479	0.985262591665215	0.877167606762907	1.10667832128147
CD24+ CD27+ B cell %lymphocyte	Periodontitis	Weighted mode	20	-0.00361344588953172	0.0161311161185584	0.825144743827672	0.99639307474971	0.965382934074007	1.02839932669979
CD20- B cell %lymphocyte	Periodontitis	MR Egger	11	0.0188628515639792	0.0268946100515102	0.500808692577317	1.01904187903309	0.966715936542982	1.07420009536288	-0.0177087590379395	0.0124632840149301	0.189059962688939	5.90879472682251	9	0.749010689410147
CD20- B cell %lymphocyte	Periodontitis	Weighted median	11	0.00626045056967457	0.0251071035982877	0.803090233978511	1.00628008814899	0.957959792173915	1.05703770041039
CD20- B cell %lymphocyte	Periodontitis	Inverse variance weighted	11	-0.00288558830730348	0.0221141312772852	0.896181794830065	0.997118571000991	0.954823009913353	1.04128768820232				7.92767829516983	10	0.635901179100133
CD20- B cell %lymphocyte	Periodontitis	Simple mode	11	0.033636651520758	0.090598556946985	0.718180419822244	1.03420876027037	0.865942716275575	1.23517149543134
CD20- B cell %lymphocyte	Periodontitis	Weighted mode	11	0.00616126598241873	0.0238080988175215	0.801047151015054	1.0061802856233	0.960306660316543	1.05424528331738
CD20- CD38- B cell %lymphocyte	Periodontitis	MR Egger	20	0.0114491751596462	0.0501305412137919	0.821919712755641	1.01151496781637	0.916854319627539	1.11594885710109	-0.00998730934938396	0.0128650018098126	0.447643862121543	24.7142809010635	18	0.132990897200567
CD20- CD38- B cell %lymphocyte	Periodontitis	Weighted median	20	0.00618946704522185	0.0423230066970851	0.883729121598328	1.00620866137683	0.926108735687683	1.09323649720026
CD20- CD38- B cell %lymphocyte	Periodontitis	Inverse variance weighted	20	-0.0168507695564198	0.034050003583659	0.620682677516482	0.983290410550785	0.919809425511082	1.05115255906832				25.5417518858437	19	0.143471750731216
CD20- CD38- B cell %lymphocyte	Periodontitis	Simple mode	20	-0.0525292041561017	0.088349026525186	0.559148979726471	0.948826610970718	0.797962802405698	1.12821291289774
CD20- CD38- B cell %lymphocyte	Periodontitis	Weighted mode	20	0.000470037833548487	0.0397825548995845	0.9906962549935	1.00047014831864	0.925423535756515	1.08160261653436
IgD- CD38- B cell %B cell	Periodontitis	MR Egger	9	-0.042359735079988	0.161921917382043	0.801155741049879	0.95852490351118	0.697867031850282	1.31654018418831	0.0136008320475394	0.0373272217143741	0.726341444949381	8.72847142783005	7	0.272743004685485
IgD- CD38- B cell %B cell	Periodontitis	Weighted median	9	0.00199798476805252	0.0880321245654214	0.981892697062964	1.00199998206959	0.843205161930095	1.19069949924084
IgD- CD38- B cell %B cell	Periodontitis	Inverse variance weighted	9	0.0104677211256429	0.0680796527991252	0.877801363335609	1.01052269938333	0.884291607183728	1.15477306091496				8.89401784166796	8	0.351315295262232
IgD- CD38- B cell %B cell	Periodontitis	Simple mode	9	0.149211225421979	0.148137042406707	0.343304576301069	1.16091817874523	0.868370008832715	1.55202391150381
IgD- CD38- B cell %B cell	Periodontitis	Weighted mode	9	0.0814989063151793	0.124801167208677	0.532051251400492	1.08491203103153	0.84949656501659	1.38556665623948
IgD- CD38- B cell Absolute Count	Periodontitis	MR Egger	10	-0.173958113174804	0.139192832615549	0.246707860283501	0.84033209576486	0.639687140511877	1.10391156309238	0.0369259223058595	0.0328061261779788	0.292975119821554	10.0531575120285	8	0.261314766701238
IgD- CD38- B cell Absolute Count	Periodontitis	Weighted median	10	-0.113915283071192	0.0911048905721932	0.211162570493327	0.892333548438074	0.746409524763923	1.0667859067312
IgD- CD38- B cell Absolute Count	Periodontitis	Inverse variance weighted	10	-0.0424286982008347	0.0767413978343215	0.58034634929129	0.958458802921702	0.82461238620614	1.1140304126701				11.6452390322614	9	0.234055720387965
IgD- CD38- B cell Absolute Count	Periodontitis	Simple mode	10	-0.0767953568262003	0.112155922521434	0.510767565712038	0.92607935003364	0.743325705455188	1.15376470403852
IgD- CD38- B cell Absolute Count	Periodontitis	Weighted mode	10	-0.111881936456779	0.0996287313414859	0.290504915799901	0.894149817764481	0.735537135637088	1.08696605225209
IgD+ CD38+ B cell %B cell	Periodontitis	MR Egger	19	-0.0164838777784219	0.0368601753133548	0.660375920940777	0.983651237906048	0.915092778670769	1.05734607504996	-0.000253616502228897	0.0157028023324686	0.987301939286247	16.9039097208825	17	0.460894484185427
IgD+ CD38+ B cell %B cell	Periodontitis	Weighted median	19	-0.0124902474877957	0.0388899318773672	0.748082187562218	0.987587431905399	0.915106786492207	1.06580887613798
IgD+ CD38+ B cell %B cell	Periodontitis	Inverse variance weighted	19	-0.0168848909722716	0.0272432720360098	0.535401288377831	0.983256859862185	0.932131197678088	1.03718666950994				16.904170576798	18	0.529702711785086
IgD+ CD38+ B cell %B cell	Periodontitis	Simple mode	19	-0.0564854092831455	0.0652013732530213	0.397714430663695	0.945080273793228	0.831702810525666	1.07391331688366
IgD+ CD38+ B cell %B cell	Periodontitis	Weighted mode	19	-0.0279304034401285	0.0337013522379412	0.418093623646017	0.972456044041459	0.910296367586545	1.03886030008008
CD11c+ monocyte Absolute Count	Periodontitis	MR Egger	14	0.0174878711756288	0.0507804753890507	0.736519123437055	1.01764167927871	0.921233394518619	1.12413921766951	0.00449965960789222	0.0178614645019629	0.805365726898745	6.87102865800408	12	0.866017454891511
CD11c+ monocyte Absolute Count	Periodontitis	Weighted median	14	0.00530571327964411	0.0444920766966833	0.905076704976655	1.00531981350256	0.921365235712759	1.09692431214749
CD11c+ monocyte Absolute Count	Periodontitis	Inverse variance weighted	14	0.0274258110719353	0.0319757573283255	0.39105461610734	1.02780536050071	0.965367256566193	1.09428184132901				6.93449232946946	13	0.90549577095346
CD11c+ monocyte Absolute Count	Periodontitis	Simple mode	14	0.0199685340835749	0.0680634369838845	0.773861897920131	1.0201692389617	0.892761507713389	1.16575957535326
CD11c+ monocyte Absolute Count	Periodontitis	Weighted mode	14	0.0199685340835749	0.0402883828240017	0.628421360796045	1.0201692389617	0.942709883628349	1.10399317350745
CD11c+ monocyte %monocyte	Periodontitis	MR Egger	15	0.020046735876582	0.0629820593918977	0.755318393206107	1.02024902114487	0.901767907730734	1.15429708267893	0.00449936065150378	0.0165869158136301	0.790450967891816	14.9073701650591	13	0.313171115583188
CD11c+ monocyte %monocyte	Periodontitis	Weighted median	15	0.0546174810968756	0.0495611663211131	0.270452234809378	1.05613654520549	0.958368993126132	1.16387780710659
CD11c+ monocyte %monocyte	Periodontitis	Inverse variance weighted	15	0.0339214208507593	0.0355125728275636	0.339479252637764	1.03450331314394	0.964945918816054	1.1090746994597				14.9917479294213	14	0.378719031264819
CD11c+ monocyte %monocyte	Periodontitis	Simple mode	15	0.0654600236839029	0.0721097934158175	0.37935399735106	1.06765005574427	0.926931906939825	1.22973072023589
CD11c+ monocyte %monocyte	Periodontitis	Weighted mode	15	0.0463830278687298	0.0473508783009471	0.343928382694997	1.0474755464551	0.954636448096281	1.14934331557258
CD62L- monocyte Absolute Count	Periodontitis	MR Egger	16	-0.00332868214672711	0.0279911958074789	0.907029119315265	0.996676851773766	0.943469325656993	1.05288504866857	-0.00090468983461776	0.0105329855062343	0.932769267055844	14.5346872654901	14	0.410682548317138
CD62L- monocyte Absolute Count	Periodontitis	Weighted median	16	-0.0149169876966187	0.0307528326343983	0.627633353730138	0.985193719408576	0.927564876108419	1.04640299537243
CD62L- monocyte Absolute Count	Periodontitis	Inverse variance weighted	16	-0.00479995641660178	0.021726884072779	0.825152818265987	0.995211544964797	0.95372047920883	1.03850765588347				14.5423463013666	15	0.484856561831233
CD62L- monocyte Absolute Count	Periodontitis	Simple mode	16	0.0302965250719271	0.0578136740336968	0.607909564262765	1.03076013486524	0.920334327004861	1.15443532252579
CD62L- monocyte Absolute Count	Periodontitis	Weighted mode	16	-0.00588893626027565	0.0246107884230416	0.814125075119066	0.994128369537286	0.947312660305015	1.04325768727788
CD62L- monocyte %monocyte	Periodontitis	MR Egger	16	-0.133640287687434	0.0713752887703044	0.0821929198159722	0.874904722007698	0.760685062510228	1.00627488341284	0.0290266660429326	0.0166994433306655	0.104113068793474	5.49802304150057	14	0.977604624851892
CD62L- monocyte %monocyte	Periodontitis	Weighted median	16	-0.0291033243124847	0.0430602750907369	0.499120588353303	0.971316098713478	0.892702889948183	1.05685214447411
CD62L- monocyte %monocyte	Periodontitis	Inverse variance weighted	16	-0.0222747787901381	0.0314555471342673	0.478861329289206	0.9779714723098	0.919497778274104	1.04016368853768				8.51929850662496	15	0.901282489146628
CD62L- monocyte %monocyte	Periodontitis	Simple mode	16	-0.017604711623095	0.0677755461425907	0.798587849037466	0.982549345941508	0.860325234080805	1.12213751145118
CD62L- monocyte %monocyte	Periodontitis	Weighted mode	16	-0.0351146235457962	0.0519538542422693	0.509403282123665	0.965494741484004	0.87201890273419	1.06899069837872
CD11c+ CD62L- monocyte Absolute Count	Periodontitis	MR Egger	19	0.0262618178233831	0.0313061203297935	0.41318218566014	1.02660969800679	0.965510619680335	1.09157522512858	-0.0180662617130641	0.0118640542254937	0.146200034803429	13.0782293956618	17	0.730933491608495
CD11c+ CD62L- monocyte Absolute Count	Periodontitis	Weighted median	19	-0.00417542497941421	0.0300262673633335	0.889403466992006	0.995833279987605	0.938918207988296	1.05619841333744
CD11c+ CD62L- monocyte Absolute Count	Periodontitis	Inverse variance weighted	19	-0.00644031742373409	0.0227789608324205	0.777383082838803	0.993580376970536	0.950195923245996	1.03894569672379				15.3970670739737	18	0.634546930463347
CD11c+ CD62L- monocyte Absolute Count	Periodontitis	Simple mode	19	-0.017871460920887	0.0476864828540948	0.712210561491147	0.982287286547066	0.894637234624879	1.07852465330998
CD11c+ CD62L- monocyte Absolute Count	Periodontitis	Weighted mode	19	0.00546808853765823	0.0254054736513469	0.832005778696532	1.00548306582038	0.956641429250464	1.05681832789081
CD11c+ CD62L- monocyte %monocyte	Periodontitis	MR Egger	16	-0.0876523281887041	0.0794618767679857	0.28859581919852	0.916079316319078	0.783959744184111	1.07046480385419	0.0121449727789681	0.0181000716670524	0.513145554350985	12.2216575297851	14	0.58850713460432
CD11c+ CD62L- monocyte %monocyte	Periodontitis	Weighted median	16	-0.0344479076617443	0.0572369931363998	0.547276043854339	0.966138666797885	0.86361137034679	1.08083792725792
CD11c+ CD62L- monocyte %monocyte	Periodontitis	Inverse variance weighted	16	-0.0419374559760789	0.0408953739777842	0.305135974899406	0.958929754022449	0.885066594331893	1.03895715761783				12.6718855318356	15	0.627624824715216
CD11c+ CD62L- monocyte %monocyte	Periodontitis	Simple mode	16	0.0398053635920625	0.0807217358266022	0.62906987075554	1.04060821423537	0.88833243826886	1.21898673163884
CD11c+ CD62L- monocyte %monocyte	Periodontitis	Weighted mode	16	-0.0384732629340891	0.0672506419693425	0.575736745013657	0.962257432336267	0.843424810220499	1.09783273489941
CD62L- HLA DR++ monocyte Absolute Count	Periodontitis	MR Egger	16	0.0276805445484233	0.106907547990185	0.799464760637559	1.02806721028288	0.83371951218751	1.26771914703744	0.00313440957709892	0.0175605407755128	0.860894039321546	11.7597597458593	14	0.625589045938703
CD62L- HLA DR++ monocyte Absolute Count	Periodontitis	Weighted median	16	0.0155446329529372	0.0638896147164935	0.807769492083849	1.01566607922299	0.896121733556587	1.15115786823962
CD62L- HLA DR++ monocyte Absolute Count	Periodontitis	Inverse variance weighted	16	0.0449902208627148	0.0449953759611475	0.317365955976508	1.04601763070869	0.957719141198577	1.14245694451099				11.7916190084573	15	0.694728517079366
CD62L- HLA DR++ monocyte Absolute Count	Periodontitis	Simple mode	16	-0.0171585323459003	0.107971767798856	0.875854293300808	0.982987836914006	0.795500981625839	1.21466234465988
CD62L- HLA DR++ monocyte Absolute Count	Periodontitis	Weighted mode	16	-0.000370944043713517	0.0831812795589315	0.996500641610468	0.999629124747522	0.849246110411826	1.17664169996484
CD62L- HLA DR++ monocyte %monocyte	Periodontitis	MR Egger	8	-0.091646111736341	0.190261262239257	0.647094376864969	0.912427989974087	0.628412685560533	1.3248059054466	0.0436509350627354	0.0334530653466956	0.239754881162358	1.53197969272454	6	0.957342025396486
CD62L- HLA DR++ monocyte %monocyte	Periodontitis	Weighted median	8	0.113965915369777	0.0838336935958527	0.174010833653842	1.12071392511342	0.95089833626749	1.32085592543283
CD62L- HLA DR++ monocyte %monocyte	Periodontitis	Inverse variance weighted	8	0.142971080134373	0.0622048633997821	0.0215395618002058	1.15369643643764	1.02127265226937	1.30329101096681				3.23459002621438	7	0.862485997514107
CD62L- HLA DR++ monocyte %monocyte	Periodontitis	Simple mode	8	0.0774031213574716	0.113318675426211	0.516532967660498	1.08047755218946	0.865280555968317	1.34919446962365
CD62L- HLA DR++ monocyte %monocyte	Periodontitis	Weighted mode	8	0.101671550574065	0.0975955783279407	0.332158684263864	1.10701981198754	0.91428240068348	1.34038767804871
CD11c+ HLA DR++ monocyte Absolute Count	Periodontitis	MR Egger	16	0.0790962986501537	0.0669376377568585	0.257031349283404	1.08230854190375	0.949232542045241	1.23404089935004	-0.00656399139611959	0.0147593491224413	0.663309875346813	9.24259334508491	14	0.815203061886223
CD11c+ HLA DR++ monocyte Absolute Count	Periodontitis	Weighted median	16	0.0614512923669907	0.0545401760001667	0.259862548864303	1.06337870060788	0.955569813968314	1.18335075509617
CD11c+ HLA DR++ monocyte Absolute Count	Periodontitis	Inverse variance weighted	16	0.055121360815252	0.0396803277266399	0.164791482233312	1.05666884508675	0.977602550596768	1.14212984356003				9.44038209911037	15	0.853389442887205
CD11c+ HLA DR++ monocyte Absolute Count	Periodontitis	Simple mode	16	0.0736860459455748	0.0901167738201	0.426342101684319	1.07646879069714	0.902178548885623	1.28442984903187
CD11c+ HLA DR++ monocyte Absolute Count	Periodontitis	Weighted mode	16	0.0630827692921063	0.0651490137692363	0.348256757174367	1.06511499439708	0.937433649324915	1.21018693120999
CD11c+ HLA DR++ monocyte %monocyte	Periodontitis	MR Egger	16	0.029439894308198	0.0266362938393926	0.287682003622683	1.02987753211	0.977489976283123	1.08507274435495	-0.00166199277620012	0.0108329354495142	0.880256237881597	10.0463632813554	14	0.758785981319236
CD11c+ HLA DR++ monocyte %monocyte	Periodontitis	Weighted median	16	0.0373345577149562	0.0317197601870215	0.239190473341957	1.03804024712441	0.975469707944352	1.10462431162607
CD11c+ HLA DR++ monocyte %monocyte	Periodontitis	Inverse variance weighted	16	0.0272925490073449	0.0226625378839227	0.228472715256197	1.02766840216225	0.983019791518036	1.07434494596677				10.0699010859429	15	0.815320048662435
CD11c+ HLA DR++ monocyte %monocyte	Periodontitis	Simple mode	16	0.0681218054364632	0.0661239378157665	0.319235879669654	1.07049569273294	0.940370706651862	1.21862688836822
CD11c+ HLA DR++ monocyte %monocyte	Periodontitis	Weighted mode	16	0.0393739264710062	0.0258589207556836	0.148648896029343	1.0401593540577	0.988754154429853	1.09423710331474
Myeloid Dendritic Cell Absolute Count	Periodontitis	MR Egger	20	0.0412761638067705	0.0258887113981855	0.128261124123375	1.04213986712188	0.990578948284053	1.09638459864924	0.00531531462599062	0.01016703641401	0.607490082081759	18.8292841610042	18	0.402406203616515
Myeloid Dendritic Cell Absolute Count	Periodontitis	Weighted median	20	0.0541096972397645	0.0317933715183069	0.0887708237279264	1.05560039225336	0.991828260742889	1.12347291585625
Myeloid Dendritic Cell Absolute Count	Periodontitis	Inverse variance weighted	20	0.0497989976308668	0.0197228447382362	0.0115718076960213	1.05105980963033	1.01120452769198	1.09248593451379				19.1151949207321	19	0.449468882299408
Myeloid Dendritic Cell Absolute Count	Periodontitis	Simple mode	20	0.0291015876166095	0.0483481050877789	0.554344325910739	1.0295291765782	0.936448548925811	1.13186178422895
Myeloid Dendritic Cell Absolute Count	Periodontitis	Weighted mode	20	0.0502455702417228	0.0278782563684018	0.0873825245701581	1.05152928897419	0.995613835200991	1.11058505464355
Myeloid Dendritic Cell %Dendritic Cell	Periodontitis	MR Egger	23	0.0139729608387647	0.0617741623111665	0.823237414505692	1.01407103893746	0.898431874240295	1.14459437771089	-0.0111551834283798	0.0145488793419879	0.451771258410357	31.3058726496782	21	0.0687159420917999
Myeloid Dendritic Cell %Dendritic Cell	Periodontitis	Weighted median	23	-0.0254815119066529	0.0460852374883619	0.580317264561817	0.974840401739483	0.890645696710053	1.0669942182104
Myeloid Dendritic Cell %Dendritic Cell	Periodontitis	Inverse variance weighted	23	-0.0242903719760699	0.0360666409493204	0.500638254234875	0.976002264901371	0.909390223415525	1.04749358038496				32.1822696189284	22	0.0743411919786543
Myeloid Dendritic Cell %Dendritic Cell	Periodontitis	Simple mode	23	-0.169998808404032	0.0970755665362182	0.0938436132571137	0.843665821904576	0.697490127983801	1.02047611929277
Myeloid Dendritic Cell %Dendritic Cell	Periodontitis	Weighted mode	23	-0.0163159912735849	0.0493152487587365	0.743887618670348	0.983816393537671	0.893173990551388	1.08365750282983
Plasmacytoid Dendritic Cell Absolute Count	Periodontitis	MR Egger	23	0.00218258470787372	0.0399241438121564	0.956919496876769	1.00218496827968	0.926752502031297	1.08375721505397	0.00342384965600563	0.0130228594123368	0.795181564896727	32.8962551945638	21	0.0473802223717107
Plasmacytoid Dendritic Cell Absolute Count	Periodontitis	Weighted median	23	0.0359399372516857	0.0356397314201874	0.313251269310588	1.03659358396158	0.966654694906473	1.11159265451482
Plasmacytoid Dendritic Cell Absolute Count	Periodontitis	Inverse variance weighted	23	0.00956285220392614	0.0277818940422929	0.730687104940336	1.00960872237502	0.956102972301308	1.0661087788926				33.0045340946207	22	0.0618100862104334
Plasmacytoid Dendritic Cell Absolute Count	Periodontitis	Simple mode	23	-0.00160789334184142	0.0537435246492204	0.976402284776461	0.998393398626116	0.89857491205984	1.10930025426063
Plasmacytoid Dendritic Cell Absolute Count	Periodontitis	Weighted mode	23	0.0264131182494101	0.0328541146924083	0.430026854934212	1.02676503624254	0.962731284071037	1.0950578391845
Dendritic Cell Absolute Count	Periodontitis	MR Egger	15	0.000269721619475174	0.0648912286245543	0.996746694566849	1.00026975799762	0.88080670034949	1.13593548773825	0.0184921958979581	0.0141662933136024	0.214399442883583	10.3447973159005	13	0.665525173917501
Dendritic Cell Absolute Count	Periodontitis	Weighted median	15	0.0171704567934213	0.0486567680367318	0.724171371474098	1.01731871643301	0.92478240354045	1.11911447151539
Dendritic Cell Absolute Count	Periodontitis	Inverse variance weighted	15	0.0696530173234548	0.0372249467242143	0.0613259372425364	1.07213610405077	0.996697586745759	1.15328444745435				12.048777389254	14	0.602385458268242
Dendritic Cell Absolute Count	Periodontitis	Simple mode	15	0.0625707303646775	0.0900660202799387	0.498598573547033	1.06456975366192	0.892294834215451	1.27010570604531
Dendritic Cell Absolute Count	Periodontitis	Weighted mode	15	0.0184357918000592	0.0512982323721369	0.72467024130712	1.01860678016203	0.921171781668442	1.12634775971188
CD62L- Dendritic Cell Absolute Count	Periodontitis	MR Egger	15	0.0174522206178433	0.0177057039940917	0.342279272221244	1.0176054004319	0.982896986628794	1.05353945029364	-0.0100635942107551	0.012192559594036	0.424039368718856	6.34113086489981	13	0.932851756077091
CD62L- Dendritic Cell Absolute Count	Periodontitis	Weighted median	15	0.0127367329924544	0.0191696884275189	0.506421248436292	1.01281819064352	0.975470016120764	1.05159632827855
CD62L- Dendritic Cell Absolute Count	Periodontitis	Inverse variance weighted	15	0.00994161955113989	0.0151885305257397	0.512758928805032	1.00999120162327	0.980367379741401	1.04051016836719				7.02239646355698	14	0.933845084516073
CD62L- Dendritic Cell Absolute Count	Periodontitis	Simple mode	15	-0.0181604629991498	0.043016654669005	0.679310355330174	0.982003444497249	0.902602423880349	1.06838929244034
CD62L- Dendritic Cell Absolute Count	Periodontitis	Weighted mode	15	0.0103398937165173	0.0151217074116931	0.505276082520018	1.01039353514034	0.98088637402182	1.04078833480736
CD62L- Dendritic Cell %Dendritic Cell	Periodontitis	MR Egger	19	0.012265475266554	0.0206476450896485	0.560309715442718	1.01234100469386	0.972190108169675	1.05415011032566	-0.0147118534642131	0.0111841325639199	0.205834366291776	10.1664865136463	17	0.896483788372207
CD62L- Dendritic Cell %Dendritic Cell	Periodontitis	Weighted median	19	-0.00519584798100951	0.0229264499167573	0.820710559059966	0.994817627088872	0.951104165518912	1.0405401921742
CD62L- Dendritic Cell %Dendritic Cell	Periodontitis	Inverse variance weighted	19	-0.00294527989580944	0.0171059329033745	0.863296922962385	0.997059053185933	0.964184214848658	1.03105479246626				11.8968214196996	18	0.852518425389236
CD62L- Dendritic Cell %Dendritic Cell	Periodontitis	Simple mode	19	0.0124605454640934	0.0378636644615129	0.745886009766906	1.01253850151587	0.940115783957584	1.09054037231042
CD62L- Dendritic Cell %Dendritic Cell	Periodontitis	Weighted mode	19	-0.00421123819170133	0.0187326588827269	0.824661503357569	0.99579761663756	0.95989896043923	1.03303882405217
CD86+ myeloid Dendritic Cell Absolute Count	Periodontitis	MR Egger	18	0.0293357463445733	0.0246384424744887	0.251156931795291	1.02977027804749	0.981222926685209	1.08071957626629	-0.0116212057630187	0.0117714359009149	0.338221330358515	14.5050578449223	16	0.56114237228709
CD86+ myeloid Dendritic Cell Absolute Count	Periodontitis	Weighted median	18	0.0116601938253601	0.0259429771351861	0.653103656711764	1.01172843887762	0.96156987723789	1.06450343159046
CD86+ myeloid Dendritic Cell Absolute Count	Periodontitis	Inverse variance weighted	18	0.0145014568615653	0.0195261488962015	0.457682369619713	1.01460711309243	0.976510481504942	1.05419000966713				15.4796961981302	17	0.560971497096354
CD86+ myeloid Dendritic Cell Absolute Count	Periodontitis	Simple mode	18	-0.0191258192846953	0.0585631869111867	0.747968696653489	0.981055918723241	0.87466907371385	1.10038269853906
CD86+ myeloid Dendritic Cell Absolute Count	Periodontitis	Weighted mode	18	0.00921794357374606	0.0221641572741052	0.682690293254953	1.00926055965919	0.966355205613101	1.05407087514712
CD86+ myeloid Dendritic Cell %Dendritic Cell	Periodontitis	MR Egger	21	0.00186104807035888	0.0195362701387063	0.925104909644651	1.00186278089511	0.964225547404749	1.04096913263132	-0.00170503202803749	0.0121952637045747	0.890280757468275	16.6238538966337	19	0.61533418026324
CD86+ myeloid Dendritic Cell %Dendritic Cell	Periodontitis	Weighted median	21	0.0113218337220148	0.0219113248734739	0.605357561320092	1.01138616824711	0.968870457295334	1.05576754210989
CD86+ myeloid Dendritic Cell %Dendritic Cell	Periodontitis	Inverse variance weighted	21	0.000230894152242714	0.015675372901261	0.988247793604188	1.00023092081035	0.969967380176459	1.03143870133356				16.6434010126811	20	0.675992844526594
CD86+ myeloid Dendritic Cell %Dendritic Cell	Periodontitis	Simple mode	21	-0.0190447564117608	0.0432547077575165	0.664446472286841	0.981135449157962	0.901383941800377	1.06794310942759
CD86+ myeloid Dendritic Cell %Dendritic Cell	Periodontitis	Weighted mode	21	0.000803901838710819	0.017506350044171	0.963828975158589	1.0008042250544	0.967046648509842	1.03574020801391
CD86+ plasmacytoid Dendritic Cell Absolute Count	Periodontitis	MR Egger	17	0.0321650447127374	0.0835671989773297	0.705713817336596	1.03268793092371	0.876668224676201	1.21647429741097	-0.0127946840505707	0.0188991311910471	0.508713737465341	26.9521079865208	15	0.0291289876125216
CD86+ plasmacytoid Dendritic Cell Absolute Count	Periodontitis	Weighted median	17	0.0318521971634389	0.0570075320460001	0.57634146655009	1.0323649075665	0.923224758323293	1.15440719366148
CD86+ plasmacytoid Dendritic Cell Absolute Count	Periodontitis	Inverse variance weighted	17	-0.0124969547135294	0.0504209601790676	0.804248629777352	0.987580807955775	0.894650592240392	1.09016398211975				27.7756332590064	16	0.0336263231279435
CD86+ plasmacytoid Dendritic Cell Absolute Count	Periodontitis	Simple mode	17	0.0780845324708821	0.079921614126264	0.343104205904054	1.08121405250257	0.924444898611638	1.26456842272016
CD86+ plasmacytoid Dendritic Cell Absolute Count	Periodontitis	Weighted mode	17	0.043678229313734	0.0606632751997566	0.481904768044524	1.04464616429002	0.927537744845105	1.17654037760812
CD86+ plasmacytoid Dendritic Cell %Dendritic Cell	Periodontitis	MR Egger	22	0.0627787318638822	0.0860279066792621	0.474005062827625	1.06479120879739	0.899572197094732	1.26035500207084	-0.0199132324400901	0.0172996869467162	0.263277693999436	33.0050457857273	20	0.0336977537705476
CD86+ plasmacytoid Dendritic Cell %Dendritic Cell	Periodontitis	Weighted median	22	0.0318807097241708	0.0554108912103226	0.565053959901806	1.03239434335327	0.926144844475662	1.15083303280844
CD86+ plasmacytoid Dendritic Cell %Dendritic Cell	Periodontitis	Inverse variance weighted	22	-0.0216359152813315	0.0453211375005005	0.633083531244251	0.978596462216477	0.895417360535352	1.06950242207728				35.1915855593574	21	0.0268978653095861
CD86+ plasmacytoid Dendritic Cell %Dendritic Cell	Periodontitis	Simple mode	22	0.092065995245628	0.0836335044275014	0.28343069642495	1.09643717933414	0.93066520583358	1.29173679287756
CD86+ plasmacytoid Dendritic Cell %Dendritic Cell	Periodontitis	Weighted mode	22	0.0656679922552887	0.0587547953787837	0.27633529212278	1.06787211649113	0.951713336471788	1.19820834013609
CD62L- myeloid Dendritic Cell Absolute Count	Periodontitis	MR Egger	14	0.0229318481051272	0.0502213729145897	0.656102278062525	1.02319680436991	0.927277836281975	1.12903777002865	-0.0162633840565216	0.0152694070471199	0.307794659700096	6.7075044273041	12	0.876322247628916
CD62L- myeloid Dendritic Cell Absolute Count	Periodontitis	Weighted median	14	-0.022423755244586	0.0392399593427781	0.567693254347306	0.977825788439306	0.905440172062131	1.05599828905243
CD62L- myeloid Dendritic Cell Absolute Count	Periodontitis	Inverse variance weighted	14	-0.0182379707070814	0.032063744328696	0.569489484150192	0.981927334610675	0.92211723591202	1.04561681845368				7.84193387303046	13	0.85374326106243
CD62L- myeloid Dendritic Cell Absolute Count	Periodontitis	Simple mode	14	0.0422259432030634	0.0762471115048177	0.589112374898059	1.04313014029181	0.898329460591439	1.21127107294112
CD62L- myeloid Dendritic Cell Absolute Count	Periodontitis	Weighted mode	14	-0.0205054578915724	0.0386408577704776	0.604596570609849	0.979703349345272	0.908244612966444	1.05678430569872
CD62L- myeloid Dendritic Cell %Dendritic Cell	Periodontitis	MR Egger	20	0.00581116717582626	0.0267688721722605	0.830582350544353	1.00582808476223	0.954415829730103	1.06000980346538	-0.00545339178281457	0.0110499322530571	0.627610929550924	13.7824023606422	18	0.743161961458529
CD62L- myeloid Dendritic Cell %Dendritic Cell	Periodontitis	Weighted median	20	0.00311388044451529	0.0251028720221409	0.901279812990679	1.00311873360631	0.954958162158781	1.05370814511622
CD62L- myeloid Dendritic Cell %Dendritic Cell	Periodontitis	Inverse variance weighted	20	-0.00315644852868629	0.0196570812912352	0.872427637555289	0.996848527817733	0.959172516828759	1.0360044413051				14.0259669608959	19	0.782175475667452
CD62L- myeloid Dendritic Cell %Dendritic Cell	Periodontitis	Simple mode	20	0.0397966058325107	0.0422819908174041	0.358406676928792	1.04059910087875	0.957838499452813	1.13051050815796
CD62L- myeloid Dendritic Cell %Dendritic Cell	Periodontitis	Weighted mode	20	-0.00103760186053675	0.0227800640231907	0.964145303935904	0.998962936262139	0.955341388657846	1.04457627385688
CD62L- plasmacytoid Dendritic Cell Absolute Count	Periodontitis	MR Egger	21	-0.0485021991765707	0.0497163353650348	0.341531666794436	0.952655244246438	0.864204181867234	1.05015924874299	0.0105344334494276	0.0122492293839458	0.400506491550944	20.8236263762004	19	0.346627800937998
CD62L- plasmacytoid Dendritic Cell Absolute Count	Periodontitis	Weighted median	21	-0.0624195159999528	0.0417738920082895	0.13511730691905	0.939488673577155	0.865631185146643	1.01964783954755
CD62L- plasmacytoid Dendritic Cell Absolute Count	Periodontitis	Inverse variance weighted	21	-0.0149293991968502	0.0305847384578125	0.625456122889256	0.985181491752381	0.927859010040311	1.04604531635607				21.6342282339027	20	0.360683597975234
CD62L- plasmacytoid Dendritic Cell Absolute Count	Periodontitis	Simple mode	21	-0.036952913225716	0.0860758797681513	0.672289602831435	0.963721512818052	0.814108493411951	1.14082970732299
CD62L- plasmacytoid Dendritic Cell Absolute Count	Periodontitis	Weighted mode	21	-0.070655289406637	0.0447472582266599	0.130025671252859	0.931783032256145	0.853542523467774	1.01719550617473
CD62L- plasmacytoid Dendritic Cell %Dendritic Cell	Periodontitis	MR Egger	17	0.0290301005107385	0.0348551397055922	0.417977703594423	1.02945558114755	0.961475713433132	1.10224187543094	0.00013592405341712	0.0113832024313575	0.990630249999751	15.0084439151713	15	0.450809148657276
CD62L- plasmacytoid Dendritic Cell %Dendritic Cell	Periodontitis	Weighted median	17	0.0257971345320731	0.0371674285700985	0.487632618850994	1.02613276045447	0.954038716078962	1.10367475064897
CD62L- plasmacytoid Dendritic Cell %Dendritic Cell	Periodontitis	Inverse variance weighted	17	0.0293198013245061	0.025018142915575	0.241220521581978	1.02975385847065	0.980477325764056	1.08150691624496				15.0085865771107	16	0.524009719360411
CD62L- plasmacytoid Dendritic Cell %Dendritic Cell	Periodontitis	Simple mode	17	-0.00209078706473242	0.0526859132572744	0.968836028161907	0.997911397108064	0.900004804760778	1.10646871128967
CD62L- plasmacytoid Dendritic Cell %Dendritic Cell	Periodontitis	Weighted mode	17	0.0212030084915865	0.0321822669161361	0.519367379459957	1.02142938943076	0.958990380736081	1.08793374631359
CD62L- CD86+ myeloid Dendritic Cell Absolute Count	Periodontitis	MR Egger	17	-0.0371321283225293	0.0310789296803069	0.250727526743454	0.963548814849336	0.906606445930291	1.02406763460068	0.0129423378494006	0.0129935667081652	0.335019911712359	8.66298785559193	15	0.894469359140358
CD62L- CD86+ myeloid Dendritic Cell Absolute Count	Periodontitis	Weighted median	17	-0.0250695565265305	0.0295925197375141	0.396906745893322	0.975242075217835	0.920285901043223	1.0334800350598
CD62L- CD86+ myeloid Dendritic Cell Absolute Count	Periodontitis	Inverse variance weighted	17	-0.016645164169684	0.0232992472905097	0.474975045650864	0.983492601140945	0.939589981416476	1.02944658375433				9.65511813488621	16	0.884007661556532
CD62L- CD86+ myeloid Dendritic Cell Absolute Count	Periodontitis	Simple mode	17	-0.0195146975624127	0.0553264871132318	0.72890280861859	0.980674481558345	0.879893314568317	1.09299891572827
CD62L- CD86+ myeloid Dendritic Cell Absolute Count	Periodontitis	Weighted mode	17	-0.0279635946849861	0.0266643967988303	0.309889084731633	0.97242376755044	0.922907918792762	1.02459624025539
CD62L- CD86+ myeloid Dendritic Cell %Dendritic Cell	Periodontitis	MR Egger	17	-0.0405317503150915	0.0310227269621171	0.211054948214938	0.960278674876885	0.903629095690349	1.02047968333603	0.0102622243469655	0.0115248873462357	0.387288790627809	7.69184230933061	15	0.935542089397932
CD62L- CD86+ myeloid Dendritic Cell %Dendritic Cell	Periodontitis	Weighted median	17	-0.0291190392618583	0.030015391218147	0.331978246948538	0.971300834650098	0.915807393017398	1.03015690699284
CD62L- CD86+ myeloid Dendritic Cell %Dendritic Cell	Periodontitis	Inverse variance weighted	17	-0.0229766296556682	0.0239525444708128	0.33742963443462	0.977285323000905	0.932465041832404	1.02425995582218				8.48472626824139	16	0.933109788551439
CD62L- CD86+ myeloid Dendritic Cell %Dendritic Cell	Periodontitis	Simple mode	17	0.0399715956138348	0.063292728084043	0.536609737626202	1.0407812110211	0.919355726604302	1.17824417455418
CD62L- CD86+ myeloid Dendritic Cell %Dendritic Cell	Periodontitis	Weighted mode	17	-0.0312741253068318	0.0266044146366928	0.256981800148175	0.96920985170923	0.919965805104257	1.02108983990309
Plasmacytoid Dendritic Cell %Dendritic Cell	Periodontitis	MR Egger	20	0.0164981128063541	0.0460027895277405	0.724041644416636	1.01663495819721	0.928980663531001	1.11255990442276	-0.00541688884365734	0.0124953045079278	0.669792242668496	27.9005841480756	18	0.0635842874650978
Plasmacytoid Dendritic Cell %Dendritic Cell	Periodontitis	Weighted median	20	0.00455103196437483	0.0359345960571242	0.899219285279793	1.00456140363832	0.936242479923322	1.07786565480604
Plasmacytoid Dendritic Cell %Dendritic Cell	Periodontitis	Inverse variance weighted	20	0.00158157397813936	0.0298742102973139	0.957778825938672	1.00158282532588	0.944620633421195	1.06197993193789				28.1918884847799	19	0.0798046601137291
Plasmacytoid Dendritic Cell %Dendritic Cell	Periodontitis	Simple mode	20	0.0189211195705954	0.0646920838004623	0.773089897205047	1.01910125830198	0.89773947950682	1.15686944640467
Plasmacytoid Dendritic Cell %Dendritic Cell	Periodontitis	Weighted mode	20	-0.0011976432072458	0.0346320727806389	0.97277385514968	0.998803073681159	0.933255277851783	1.06895466189195
HLA DR++ monocyte %monocyte	Periodontitis	MR Egger	17	-0.0755861828751892	0.0522694585131855	0.168723537641494	0.927199818344297	0.83691369881124	1.02722599039641	0.0132694217044714	0.0144561609141446	0.373191216810651	10.8233528876333	15	0.765013103761452
HLA DR++ monocyte %monocyte	Periodontitis	Weighted median	17	-0.0279618383765362	0.0417662289780033	0.503186534357156	0.972425475428019	0.895992132109615	1.05537902775437
HLA DR++ monocyte %monocyte	Periodontitis	Inverse variance weighted	17	-0.0355256924211784	0.0287638950381591	0.216800978612197	0.96509793820876	0.912193694903205	1.02107045415791				11.6659074700455	16	0.766640346706493
HLA DR++ monocyte %monocyte	Periodontitis	Simple mode	17	0.000250062662475736	0.0635417346692695	0.996908656958794	1.00025009393075	0.883122163631415	1.13291262705309
HLA DR++ monocyte %monocyte	Periodontitis	Weighted mode	17	-0.0272814814482568	0.0453868625738722	0.556202317417607	0.973087296949362	0.890261773394804	1.06361849489891
HLA DR++ monocyte %leukocyte	Periodontitis	MR Egger	6	-0.246518491346043	0.250199191921337	0.380263347992048	0.781516910103769	0.4785910004883	1.27618087292695	0.0524171751674792	0.0530487186573731	0.379042540304138	0.527556117898114	4	0.970763537644267
HLA DR++ monocyte %leukocyte	Periodontitis	Weighted median	6	-0.0189316382341003	0.0604183558432935	0.754020469758916	0.981246439689413	0.871663681618131	1.10460559010071
HLA DR++ monocyte %leukocyte	Periodontitis	Inverse variance weighted	6	-0.00464101883456166	0.0517363887591667	0.92852154913481	0.995369734052135	0.899384767749384	1.10159849598776				1.50388790301482	5	0.912620715920546
HLA DR++ monocyte %leukocyte	Periodontitis	Simple mode	6	0.0373523122877024	0.0721194714066911	0.626605122770733	1.0380586772491	0.901223628651433	1.19566973518504
HLA DR++ monocyte %leukocyte	Periodontitis	Weighted mode	6	-0.0193747364568132	0.0651492954418474	0.778128328277222	0.980811747448736	0.863235831757349	1.11440193808342
HLA DR++ monocyte Absolute Count	Periodontitis	MR Egger	20	0.0477277340967877	0.031525214212325	0.147399024533773	1.04888504081169	0.986036717963109	1.1157392101089	-0.0267431933139736	0.0122096945119784	0.041908250391641	19.6781108930602	18	0.351230239303656
HLA DR++ monocyte Absolute Count	Periodontitis	Weighted median	20	0.0146044930458423	0.0304657328430593	0.631672287073208	1.01471165972385	0.95589391149642	1.07714856219522
HLA DR++ monocyte Absolute Count	Periodontitis	Inverse variance weighted	20	0.00162063689199623	0.0257059224695563	0.949730453602679	1.00162195083368	0.952406850848411	1.0533802140316				24.9228975845869	19	0.163095832475567
HLA DR++ monocyte Absolute Count	Periodontitis	Simple mode	20	0.0253553390313045	0.0402816835330998	0.53655003542338	1.02567951974494	0.947814225404816	1.10994164154361
HLA DR++ monocyte Absolute Count	Periodontitis	Weighted mode	20	0.0173824809467086	0.0293681774820171	0.56090756272407	1.0175344354405	0.960617332102093	1.07782390834186
CD4 regulatory T cell %CD4+ T cell	Periodontitis	MR Egger	12	-0.0303362973604628	0.0408848390453265	0.475157551591684	0.970119230147664	0.895412671151113	1.05105874757436	0.0215838782345857	0.017721330697399	0.251196004300106	8.52427909201641	10	0.577765226840389
CD4 regulatory T cell %CD4+ T cell	Periodontitis	Weighted median	12	0.0255846977848246	0.0389738522582131	0.511529471448914	1.02591479530132	0.950464893372313	1.10735406910591
CD4 regulatory T cell %CD4+ T cell	Periodontitis	Inverse variance weighted	12	0.00633499913361303	0.0276592050371175	0.818839658643842	1.00635510768074	0.953250989002466	1.06241757358669				10.0077065193728	11	0.529694075960333
CD4 regulatory T cell %CD4+ T cell	Periodontitis	Simple mode	12	-0.00857327356809279	0.05574298270609	0.880552719812788	0.9914633721424	0.888847570724195	1.1059259772731
CD4 regulatory T cell %CD4+ T cell	Periodontitis	Weighted mode	12	-0.00123836902321617	0.0336989124708651	0.971344316457401	0.998762397439282	0.934925681886291	1.06695788324701
CD4 regulatory T cell %T cell	Periodontitis	MR Egger	13	-0.0333619541556008	0.0496150355396784	0.515194866495418	0.967188418358044	0.877562216805279	1.06596822275622	0.0129394832894492	0.0129380912305422	0.33875090920616	11.4444544686902	11	0.406813667283303
CD4 regulatory T cell %T cell	Periodontitis	Weighted median	13	-0.0259141353324837	0.0452317569926212	0.566699504128922	0.974418754159131	0.891750959260552	1.0647500836381
CD4 regulatory T cell %T cell	Periodontitis	Inverse variance weighted	13	0.00251881663508227	0.0342712721675969	0.941411073714517	1.00252199151879	0.937392797683617	1.0721763021461				12.4850833147596	12	0.407549135829583
CD4 regulatory T cell %T cell	Periodontitis	Simple mode	13	0.0216781844793331	0.064210435634776	0.741488298715604	1.02191486348347	0.901068255145283	1.15896879314659
CD4 regulatory T cell %T cell	Periodontitis	Weighted mode	13	-0.0094579730562101	0.0459618214846458	0.840413313900689	0.990586612895993	0.905250893636328	1.08396671524631
Resting CD4 regulatory T cell Absolute Count	Periodontitis	MR Egger	23	0.0137025289180633	0.0424408890963744	0.749992788043615	1.01379683883657	0.932877285378403	1.10173550856491	-0.00387493876285748	0.0127898612989036	0.764893915001856	19.1591326726648	21	0.574932539750124
Resting CD4 regulatory T cell Absolute Count	Periodontitis	Weighted median	23	0.00958475307739117	0.040730041475876	0.813957329813355	1.00963083393003	0.932164359718546	1.09353507264538
Resting CD4 regulatory T cell Absolute Count	Periodontitis	Inverse variance weighted	23	0.00356665875333258	0.0261148790873259	0.89136615899917	1.00357302684936	0.953497472926887	1.05627843682476				19.2509232322892	22	0.629786847504684
Resting CD4 regulatory T cell Absolute Count	Periodontitis	Simple mode	23	0.0308390988103282	0.0662433460442341	0.646118674401409	1.03131954999327	0.905744646825522	1.1743044995365
Resting CD4 regulatory T cell Absolute Count	Periodontitis	Weighted mode	23	0.0210337804901026	0.0402596844564888	0.606576817703577	1.02125654960161	0.943767721313363	1.10510766214041
Resting CD4 regulatory T cell %CD4 regulatory T cell	Periodontitis	MR Egger	27	0.00325426936108124	0.0156952289978547	0.837422972280001	1.00325957024423	0.972866530408807	1.03460211018224	-0.0238469211718068	0.0114540830102298	0.0477379372187205	11.7630046778489	25	0.988374019299779
Resting CD4 regulatory T cell %CD4 regulatory T cell	Periodontitis	Weighted median	27	-0.00781844378121893	0.0171001565940814	0.647516699247353	0.992212040751424	0.959507880241559	1.02603089988616
Resting CD4 regulatory T cell %CD4 regulatory T cell	Periodontitis	Inverse variance weighted	27	-0.0166746226992935	0.0124383862796289	0.180057616423	0.983463629321769	0.959777435127905	1.00773437132313				16.0975543063712	26	0.93382663187379
Resting CD4 regulatory T cell %CD4 regulatory T cell	Periodontitis	Simple mode	27	-0.0214879278442374	0.0298343877039556	0.477802731317054	0.978741292915168	0.923150199766353	1.03768002075903
Resting CD4 regulatory T cell %CD4 regulatory T cell	Periodontitis	Weighted mode	27	-0.00631999792355514	0.0152506317290796	0.681973835864539	0.993699931257093	0.964436548137462	1.02385123758252
Resting CD4 regulatory T cell %CD4+ T cell	Periodontitis	MR Egger	31	0.0067584674455783	0.0150402368565654	0.656513149434622	1.00678135742469	0.977535767701288	1.03690190696698	-0.0118273216108792	0.0102291484243146	0.257020883750142	26.9295975393824	29	0.575503617602413
Resting CD4 regulatory T cell %CD4+ T cell	Periodontitis	Weighted median	31	-0.00515430113150766	0.0176131645232348	0.769798001495235	0.994858959485715	0.961100685798773	1.02980297891102
Resting CD4 regulatory T cell %CD4+ T cell	Periodontitis	Inverse variance weighted	31	-0.00355440277477762	0.0121100839266512	0.76913412143581	0.996451906637154	0.97307884492228	1.0203863822773				28.2664819293352	30	0.556317586492692
Resting CD4 regulatory T cell %CD4+ T cell	Periodontitis	Simple mode	31	-0.0395834858565658	0.033974308201554	0.253159153017727	0.961189704894977	0.899268944227	1.02737412953836
Resting CD4 regulatory T cell %CD4+ T cell	Periodontitis	Weighted mode	31	-0.00180297659670214	0.0137333738693374	0.896426877328239	0.998198647789212	0.971688120803155	1.02543246039133
CD39+ resting CD4 regulatory T cell Absolute Count	Periodontitis	MR Egger	26	-0.0132865700062682	0.0218252128298293	0.548395222977481	0.9868013068405	0.945478635468938	1.02993000862377	0.00453767018706699	0.011349866324636	0.692840241197928	22.1275712416116	24	0.571652627263676
CD39+ resting CD4 regulatory T cell Absolute Count	Periodontitis	Weighted median	26	-0.00338348277010755	0.0197966472751194	0.864293032715511	0.996622234757517	0.958692490982747	1.0360526322626
CD39+ resting CD4 regulatory T cell Absolute Count	Periodontitis	Inverse variance weighted	26	-0.00703981790100171	0.0152383795251837	0.644096071007435	0.992984903571467	0.963765721140344	1.02308994508973				22.287410832878	25	0.61909826093307
CD39+ resting CD4 regulatory T cell Absolute Count	Periodontitis	Simple mode	26	-0.00743744775780081	0.0391931596368325	0.851026483239142	0.992590141616227	0.919195874457288	1.07184465967651
CD39+ resting CD4 regulatory T cell Absolute Count	Periodontitis	Weighted mode	26	-0.00401594779717007	0.0182269671763983	0.82740352302829	0.995992105337255	0.961038504724896	1.03221699132451
CD39+ resting CD4 regulatory T cell %resting CD4 regulatory T cell	Periodontitis	MR Egger	21	-0.0139325182827328	0.027099809958288	0.613096977273404	0.986164090063829	0.93515017669862	1.03996089266082	-0.00238060631494274	0.0119870603294027	0.84468684590648	17.6163900520543	19	0.54818314144886
CD39+ resting CD4 regulatory T cell %resting CD4 regulatory T cell	Periodontitis	Weighted median	21	-0.00686116036979785	0.0241978188528481	0.776759413687102	0.993162323651106	0.947158446803264	1.04140062779269
CD39+ resting CD4 regulatory T cell %resting CD4 regulatory T cell	Periodontitis	Inverse variance weighted	21	-0.0179229125622692	0.0181845604051423	0.3243237735908	0.982236747554032	0.94784465995915	1.01787673550548				17.6558312212252	20	0.610068785522261
CD39+ resting CD4 regulatory T cell %resting CD4 regulatory T cell	Periodontitis	Simple mode	21	0.0332598248335019	0.0469527089955849	0.486891241944934	1.03381911622805	0.942925988297007	1.13347386575785
CD39+ resting CD4 regulatory T cell %resting CD4 regulatory T cell	Periodontitis	Weighted mode	21	-0.00396521129055838	0.0222975509855437	0.860643968537948	0.996042639779253	0.953449887949873	1.04053810566978
CD39+ resting CD4 regulatory T cell %CD4 regulatory T cell	Periodontitis	MR Egger	31	0.00407561107194503	0.00567262635048545	0.478216763110078	1.00408392766932	0.992982005376471	1.01530997374077	0.00519283932114184	0.00688978964011385	0.457105149427152	18.9344052415306	29	0.922958463462966
CD39+ resting CD4 regulatory T cell %CD4 regulatory T cell	Periodontitis	Weighted median	31	0.00535817848893325	0.00642357821658525	0.404200785177475	1.00537255920063	0.992794053419987	1.01811043218046
CD39+ resting CD4 regulatory T cell %CD4 regulatory T cell	Periodontitis	Inverse variance weighted	31	0.005576849054261	0.0053114341821672	0.293731688967304	1.00559242862512	0.995178100919119	1.01611574006124				19.5024699968924	30	0.928855237613829
CD39+ resting CD4 regulatory T cell %CD4 regulatory T cell	Periodontitis	Simple mode	31	0.0126053746964598	0.0231083548344467	0.589449873564909	1.01268515730955	0.967841445803519	1.05960664557371
CD39+ resting CD4 regulatory T cell %CD4 regulatory T cell	Periodontitis	Weighted mode	31	0.00475199829530554	0.00555727684046222	0.399276392083022	1.004763306945	0.993878548585827	1.01576727299279
Activated CD4 regulatory T cell Absolute Count	Periodontitis	MR Egger	13	-0.00574440451272892	0.0272810217889301	0.83707713048525	0.994272063031707	0.942503913683711	1.04888363960372	0.0203157984255151	0.0130379501612938	0.147472204614585	11.3162279345392	11	0.417163615055253
Activated CD4 regulatory T cell Absolute Count	Periodontitis	Weighted median	13	0.00944333737835135	0.0306271232401771	0.757829340899331	1.0094880663749	0.950672334504673	1.07194258123048
Activated CD4 regulatory T cell Absolute Count	Periodontitis	Inverse variance weighted	13	0.0182085608083636	0.0238410851246239	0.445017937167013	1.01837534742856	0.971882889303761	1.06709188901679				13.8140307937464	12	0.312741323918528
Activated CD4 regulatory T cell Absolute Count	Periodontitis	Simple mode	13	0.0076677511690561	0.0498516053494817	0.880314746747977	1.00769722365412	0.91389335358411	1.11112931347822
Activated CD4 regulatory T cell Absolute Count	Periodontitis	Weighted mode	13	0.0076677511690561	0.0250310621947994	0.764603644661124	1.00769722365412	0.959451865780555	1.05836856519541
Activated CD4 regulatory T cell %CD4 regulatory T cell	Periodontitis	MR Egger	24	-0.0129417222038914	0.0306802114088772	0.677245175302332	0.987141661784501	0.929531171542516	1.04832273544265	0.00688692309411845	0.00956705164439776	0.479190684474719	9.48226914710201	22	0.990422657413746
Activated CD4 regulatory T cell %CD4 regulatory T cell	Periodontitis	Weighted median	24	-0.00741418950603531	0.0324974831244137	0.819532292255566	0.992613227796112	0.931360129485896	1.05789478076508
Activated CD4 regulatory T cell %CD4 regulatory T cell	Periodontitis	Inverse variance weighted	24	0.00229384691548928	0.0222110778824182	0.917744793540556	1.00229647979508	0.959598927438932	1.04689386855692				10.0004653541468	23	0.99127376789544
Activated CD4 regulatory T cell %CD4 regulatory T cell	Periodontitis	Simple mode	24	0.0190154338739464	0.0523429113458409	0.719709110335925	1.01919737865989	0.91982055915088	1.12931080560551
Activated CD4 regulatory T cell %CD4 regulatory T cell	Periodontitis	Weighted mode	24	-0.0160938872513049	0.0354249593658857	0.653864707324726	0.984034927383586	0.918028532574848	1.05478719228356
Activated CD4 regulatory T cell %CD4+ T cell	Periodontitis	MR Egger	16	0.0185041373988622	0.0413503510056689	0.66136253611152	1.01867639983143	0.939373091100491	1.10467461480917	-0.00705697019432071	0.0121206844218033	0.569673142255837	13.1149842947469	14	0.517490284132589
Activated CD4 regulatory T cell %CD4+ T cell	Periodontitis	Weighted median	16	0.00404271020547846	0.041889261960836	0.923115958088822	1.00405089298153	0.9249087053701	1.08996508503357
Activated CD4 regulatory T cell %CD4+ T cell	Periodontitis	Inverse variance weighted	16	0.00130032729307085	0.0289265530175152	0.964144993294101	1.00130117308517	0.946110682144723	1.05971115023133				13.4539706975639	15	0.5672773005973
Activated CD4 regulatory T cell %CD4+ T cell	Periodontitis	Simple mode	16	0.00696893811890853	0.0545864541607526	0.900107628177062	1.0069932776756	0.904818858168467	1.1207054894241
Activated CD4 regulatory T cell %CD4+ T cell	Periodontitis	Weighted mode	16	-0.00949979332372086	0.0393515446691945	0.812507549304327	0.990545187165073	0.917017410190026	1.06996852721975
CD39+ activated CD4 regulatory T cell Absolute Count	Periodontitis	MR Egger	25	-0.00595669787913742	0.028995173690497	0.839037686424371	0.994061008071896	0.939143266140388	1.05219014328875	-0.00482868686923025	0.00947635808928404	0.615220660109786	13.2223819426515	23	0.947001900010073
CD39+ activated CD4 regulatory T cell Absolute Count	Periodontitis	Weighted median	25	-0.0106441617193485	0.0219676288412273	0.62800375465799	0.989412286909699	0.947715701868025	1.03294339384513
CD39+ activated CD4 regulatory T cell Absolute Count	Periodontitis	Inverse variance weighted	25	-0.0174175476055803	0.0182982874288173	0.341164114637883	0.982733261035108	0.948112425967406	1.01861829451215				13.4820240705277	24	0.957497948012026
CD39+ activated CD4 regulatory T cell Absolute Count	Periodontitis	Simple mode	25	-0.00276394548285125	0.046777144125688	0.953371647551094	0.99723987069775	0.909875822140234	1.09299240128176
CD39+ activated CD4 regulatory T cell Absolute Count	Periodontitis	Weighted mode	25	-0.00948393103594181	0.0222150143804073	0.673246422706153	0.990560899602507	0.948355962608402	1.03464409410424
CD39+ activated CD4 regulatory T cell %activated CD4 regulatory T cell	Periodontitis	MR Egger	20	-0.0107050754764357	0.0245160197978587	0.667553480123672	0.989352019925558	0.942936370457359	1.03805246037548	-0.00761488882213295	0.0114123569770243	0.513076822986424	13.0619045066212	18	0.787882379339889
CD39+ activated CD4 regulatory T cell %activated CD4 regulatory T cell	Periodontitis	Weighted median	20	-0.00788225215899709	0.0188947656247924	0.676557055754529	0.992148731330549	0.956077795893877	1.02958055224
CD39+ activated CD4 regulatory T cell %activated CD4 regulatory T cell	Periodontitis	Inverse variance weighted	20	-0.0229846107401054	0.0161974345587762	0.155890896736868	0.977277523235348	0.946739235253273	1.00880086285377				13.5071263241558	19	0.811628489283173
CD39+ activated CD4 regulatory T cell %activated CD4 regulatory T cell	Periodontitis	Simple mode	20	0.0219517999352929	0.0495957195294233	0.663042101468708	1.02219451344132	0.92750619030236	1.1265494874691
CD39+ activated CD4 regulatory T cell %activated CD4 regulatory T cell	Periodontitis	Weighted mode	20	-0.00729782830141057	0.0182131728714667	0.693118635507771	0.992728736187242	0.957915559740351	1.02880711523158
CD39+ activated CD4 regulatory T cell %CD4 regulatory T cell	Periodontitis	MR Egger	21	0.0209104707126768	0.019711631633484	0.302071550183412	1.02113062644772	0.982431824676088	1.06135380601428	-0.0212817391350266	0.011156851075584	0.0716872570848179	13.0771205110077	19	0.834599742155082
CD39+ activated CD4 regulatory T cell %CD4 regulatory T cell	Periodontitis	Weighted median	21	-0.00957564773024924	0.0181478649404609	0.597745082955904	0.990470052797433	0.955858429672162	1.02633496241177
CD39+ activated CD4 regulatory T cell %CD4 regulatory T cell	Periodontitis	Inverse variance weighted	21	-0.00596939825158754	0.0137831051132705	0.664945526180343	0.994048383207026	0.967553765279802	1.0212685058083				16.7156923906456	20	0.671350244719951
CD39+ activated CD4 regulatory T cell %CD4 regulatory T cell	Periodontitis	Simple mode	21	0.00664455987453394	0.0243669876142066	0.787889475332995	1.0066666839369	0.959719009454886	1.05591095160667
CD39+ activated CD4 regulatory T cell %CD4 regulatory T cell	Periodontitis	Weighted mode	21	-0.000504363794140983	0.0147671049624049	0.973092488939514	0.999495763375897	0.970981474633139	1.0288474158416
Secreting CD4 regulatory T cell Absolute Count	Periodontitis	MR Egger	19	-0.00504561985781311	0.0124592210878605	0.690549408803019	0.994967087900239	0.970964187753696	1.01956335618817	0.000460656469828581	0.0112062437714239	0.967689426353042	16.6674058150439	17	0.477110481348138
Secreting CD4 regulatory T cell Absolute Count	Periodontitis	Weighted median	19	-0.0162182885191664	0.0145993309473784	0.266614586865814	0.983912519804986	0.956157168567519	1.01247355398626
Secreting CD4 regulatory T cell Absolute Count	Periodontitis	Inverse variance weighted	19	-0.0047625495888098	0.0103833030448448	0.646468394956743	0.99524877336797	0.975198905102977	1.01571086237618				16.6690956108161	18	0.545955421610846
Secreting CD4 regulatory T cell Absolute Count	Periodontitis	Simple mode	19	-0.0218071485555578	0.0250744486330033	0.395916259974099	0.978428908285919	0.931505608638234	1.02771590390002
Secreting CD4 regulatory T cell Absolute Count	Periodontitis	Weighted mode	19	-0.0107729289962881	0.013130568749187	0.422694281174853	0.989284891186119	0.964149567166001	1.01507549166449
Secreting CD4 regulatory T cell %CD4 regulatory T cell	Periodontitis	MR Egger	26	-0.0273396118875229	0.0205290155335223	0.19545144777624	0.973030732601417	0.93465623319282	1.01298078690663	0.0167138959270653	0.00898022845783961	0.0750109976579014	18.9577190336768	24	0.754240698719701
Secreting CD4 regulatory T cell %CD4 regulatory T cell	Periodontitis	Weighted median	26	-0.00916142230360208	0.021204102782522	0.665698571579643	0.990880415663134	0.950543394448683	1.03292916859857
Secreting CD4 regulatory T cell %CD4 regulatory T cell	Periodontitis	Inverse variance weighted	26	-0.00405097472059248	0.016274853180998	0.803430351564495	0.995957219409029	0.964688828694248	1.02823911025858				22.42174083469	25	0.611290142255835
Secreting CD4 regulatory T cell %CD4 regulatory T cell	Periodontitis	Simple mode	26	0.0118469836221849	0.0400572471001084	0.769862652258038	1.01191743707808	0.9355083377501	1.09456736850185
Secreting CD4 regulatory T cell %CD4 regulatory T cell	Periodontitis	Weighted mode	26	-0.00647929044549866	0.02011313165147	0.750023285107416	0.993541654895443	0.955136488820748	1.03349105763002
Secreting CD4 regulatory T cell %CD4+ T cell	Periodontitis	MR Egger	28	0.00614530805819605	0.0116626800791652	0.602715837117321	1.00616422920266	0.983425351500917	1.02942887793353	-0.000601101725269214	0.00756873261842625	0.937307421835737	23.5212222793473	26	0.603321658163886
Secreting CD4 regulatory T cell %CD4+ T cell	Periodontitis	Weighted median	28	0.000956454252672781	0.0139744405911125	0.94543290099961	1.0009569118009	0.973912856255425	1.028751938992
Secreting CD4 regulatory T cell %CD4+ T cell	Periodontitis	Inverse variance weighted	28	0.00568795257364995	0.0101417342950448	0.574902426733888	1.00570415968976	0.985910354722013	1.02589535851103				23.527529668439	27	0.656374854688248
Secreting CD4 regulatory T cell %CD4+ T cell	Periodontitis	Simple mode	28	0.00199927371373687	0.0239128962060741	0.933986097133996	1.00200127359398	0.956121766859159	1.05008230863951
Secreting CD4 regulatory T cell %CD4+ T cell	Periodontitis	Weighted mode	28	0.00199927371373687	0.0114702324942489	0.862929236064251	1.00200127359398	0.979725957158883	1.02478304769578
CD39+ secreting CD4 regulatory T cell Absolute Count	Periodontitis	MR Egger	23	0.00249007978208705	0.0293569528075668	0.933207315757795	1.00249318260564	0.946438252933465	1.06186809129474	-0.00441959577480988	0.0125288468447794	0.727789137636954	23.1251536230311	21	0.337341921566711
CD39+ secreting CD4 regulatory T cell Absolute Count	Periodontitis	Weighted median	23	-0.00908598018637064	0.0207047469693276	0.660780658465097	0.99095517259949	0.951545966171954	1.03199654983796
CD39+ secreting CD4 regulatory T cell Absolute Count	Periodontitis	Inverse variance weighted	23	-0.0056927038989107	0.0176309720385687	0.746785451315787	0.994323468836512	0.960549839408714	1.02928460358463				23.2621812795726	22	0.387053879708852
CD39+ secreting CD4 regulatory T cell Absolute Count	Periodontitis	Simple mode	23	-0.0206469620771886	0.0428881086599819	0.634975739664679	0.979564727028728	0.90058776639025	1.06546756490479
CD39+ secreting CD4 regulatory T cell Absolute Count	Periodontitis	Weighted mode	23	-0.00763677371126248	0.0204802239043446	0.712802348308482	0.992392312356761	0.953345394289477	1.03303850579652
CD39+ secreting CD4 regulatory T cell %secreting CD4 regulatory T cell	Periodontitis	MR Egger	23	-0.0246312455904424	0.01933970538358	0.216718630496419	0.97566962817846	0.939378241161814	1.0133630753173	0.00957459172484465	0.00996740741204224	0.347688996667702	15.3732116900477	21	0.803770119869796
CD39+ secreting CD4 regulatory T cell %secreting CD4 regulatory T cell	Periodontitis	Weighted median	23	-0.00388745291653149	0.0191056932577131	0.838766975512935	0.99612009344668	0.959508013616972	1.03412918546434
CD39+ secreting CD4 regulatory T cell %secreting CD4 regulatory T cell	Periodontitis	Inverse variance weighted	23	-0.0112208492760121	0.0133838082491332	0.401811776123568	0.988841869647505	0.963239579648261	1.01512465208815				16.2959448070984	22	0.80093129454255
CD39+ secreting CD4 regulatory T cell %secreting CD4 regulatory T cell	Periodontitis	Simple mode	23	0.0357836277585063	0.0314663028273991	0.267687599426626	1.03643156720654	0.974441954906684	1.10236467969514
CD39+ secreting CD4 regulatory T cell %secreting CD4 regulatory T cell	Periodontitis	Weighted mode	23	-0.00654266240559281	0.0163524422316871	0.692939047288947	0.993478694208329	0.962141789177662	1.02583624050824
CD39+ secreting CD4 regulatory T cell %CD4 regulatory T cell	Periodontitis	MR Egger	19	-0.0416512216727343	0.0283676180885526	0.160291700006612	0.95920427189889	0.90732755482931	1.01404705536819	0.00521131189139036	0.0115428976964717	0.657354806512042	7.45110326236195	17	0.976920831904207
CD39+ secreting CD4 regulatory T cell %CD4 regulatory T cell	Periodontitis	Weighted median	19	-0.0414066433396295	0.0321635234058136	0.19796223384102	0.959438901172267	0.900822405320059	1.02186957123429
CD39+ secreting CD4 regulatory T cell %CD4 regulatory T cell	Periodontitis	Inverse variance weighted	19	-0.0326908557042759	0.0202687143138782	0.106772170367707	0.967837714854311	0.930142446988187	1.00706063391419				7.65493154196572	18	0.983342840120632
CD39+ secreting CD4 regulatory T cell %CD4 regulatory T cell	Periodontitis	Simple mode	19	0.0253329663793295	0.0472394365894982	0.598339431382872	1.0256565728307	0.934955514092455	1.12515664064716
CD39+ secreting CD4 regulatory T cell %CD4 regulatory T cell	Periodontitis	Weighted mode	19	-0.0375330646967573	0.025147592191417	0.152885351369846	0.963162570515994	0.916839962009852	1.01182559190522
Activated &amp; resting CD4 regulatory T cell Absolute Count	Periodontitis	MR Egger	17	-0.0186056382365444	0.10043579978146	0.85551529173964	0.981566378173493	0.806170672985561	1.19512230728081	0.0077704392865691	0.0193183778031418	0.693187897798411	21.2774419522973	15	0.128196705283635
Activated &amp; resting CD4 regulatory T cell Absolute Count	Periodontitis	Weighted median	17	0.0235885076881235	0.0617251518902118	0.702347211859989	1.02386891700724	0.907199597195994	1.15554235523662
Activated &amp; resting CD4 regulatory T cell Absolute Count	Periodontitis	Inverse variance weighted	17	0.0166145449478046	0.0478896607062317	0.728641006411333	1.01675333407371	0.925659159824654	1.11681209155413				21.5069394676107	16	0.159837085601531
Activated &amp; resting CD4 regulatory T cell Absolute Count	Periodontitis	Simple mode	17	0.100278263950505	0.097624483391849	0.319613477424967	1.10547849009241	0.912957706153891	1.33859726887611
Activated &amp; resting CD4 regulatory T cell Absolute Count	Periodontitis	Weighted mode	17	0.0288678745724756	0.08254629614364	0.731111566610959	1.02928859029548	0.875532622952253	1.2100462899259
Activated &amp; resting CD4 regulatory T cell %CD4 regulatory T cell	Periodontitis	MR Egger	22	0.0249321002961442	0.0205470858129166	0.239108444997857	1.02524550429487	0.984776873439808	1.06737716169682	-0.0168931088661227	0.00954644625260958	0.0920450409245559	9.17451502066903	20	0.980796380495644
Activated &amp; resting CD4 regulatory T cell %CD4 regulatory T cell	Periodontitis	Weighted median	22	0.00902434448520156	0.020772178170624	0.663966180973985	1.00906518664736	0.968807713629903	1.05099550362647
Activated &amp; resting CD4 regulatory T cell %CD4 regulatory T cell	Periodontitis	Inverse variance weighted	22	0.00306384130761381	0.0164153543776796	0.851939101678848	1.00306853966651	0.97130936852625	1.03586614921187				12.3058944776923	21	0.930989194381831
Activated &amp; resting CD4 regulatory T cell %CD4 regulatory T cell	Periodontitis	Simple mode	22	-0.0155302000938307	0.0382891909047018	0.689137327477776	0.984589771599246	0.913403986053591	1.06132339374418
Activated &amp; resting CD4 regulatory T cell %CD4 regulatory T cell	Periodontitis	Weighted mode	22	0.00721620735539841	0.0202830011754599	0.725557235167327	1.00724230692189	0.967985205933882	1.04809149833497
Activated &amp; resting CD4 regulatory T cell %CD4+ T cell	Periodontitis	MR Egger	23	-0.0140264954692159	0.0372607521076459	0.710365229149027	0.986071417491856	0.916624324418266	1.06078009768232	-0.00217831957498321	0.0116812985738263	0.853858661257034	28.0031250939209	21	0.140062726111134
Activated &amp; resting CD4 regulatory T cell %CD4+ T cell	Periodontitis	Weighted median	23	0.00216717854988436	0.0321616458798455	0.946276050843683	1.00216952857866	0.940945886548831	1.06737675180797
Activated &amp; resting CD4 regulatory T cell %CD4+ T cell	Periodontitis	Inverse variance weighted	23	-0.0188300795021908	0.0263252505827642	0.474432424073252	0.981346098894065	0.931995240895943	1.03331017537044				28.0494962736401	22	0.174046654982305
Activated &amp; resting CD4 regulatory T cell %CD4+ T cell	Periodontitis	Simple mode	23	-0.0723946391796984	0.0554803317890826	0.20542176229511	0.930163744312747	0.83432180854314	1.03701543262389
Activated &amp; resting CD4 regulatory T cell %CD4+ T cell	Periodontitis	Weighted mode	23	-0.0140601432843983	0.0309478880543045	0.654051566846195	0.98603823890124	0.928005143291947	1.04770045252819
Activated &amp; secreting CD4 regulatory T cell Absolute Count	Periodontitis	MR Egger	19	0.00393630687523664	0.0134522948156793	0.773359874506008	1.00394406430635	0.97781949544764	1.03076660769024	-0.0030537368477375	0.0134512915866222	0.823114346214852	20.1064742752506	17	0.268819561410417
Activated &amp; secreting CD4 regulatory T cell Absolute Count	Periodontitis	Weighted median	19	-0.0153883937426378	0.0148319957212771	0.299496671813389	0.984729402582225	0.956514715622258	1.01377634914808
Activated &amp; secreting CD4 regulatory T cell Absolute Count	Periodontitis	Inverse variance weighted	19	0.00207681786236449	0.0103862790097806	0.841513558052144	1.0020789759423	0.981885782004464	1.02268745757336				20.1674310873056	18	0.323472729824674
Activated &amp; secreting CD4 regulatory T cell Absolute Count	Periodontitis	Simple mode	19	0.000346606861107546	0.0230370247496461	0.988161279803314	1.00034666693621	0.956183000007039	1.04655014159738
Activated &amp; secreting CD4 regulatory T cell Absolute Count	Periodontitis	Weighted mode	19	-0.00264290979115217	0.013132580043177	0.842761088331269	0.997360579620187	0.972016240161902	1.02336574707294
Activated &amp; secreting CD4 regulatory T cell %CD4 regulatory T cell	Periodontitis	MR Egger	35	0.00306377097165446	0.00533601477591283	0.569747216915458	1.00306846911472	0.992632456406273	1.01361420054187	0.0163954678244299	0.00825558246101344	0.0553936447639031	26.4905769669513	33	0.781530889216019
Activated &amp; secreting CD4 regulatory T cell %CD4 regulatory T cell	Periodontitis	Weighted median	35	0.00285398232155896	0.00583950246111498	0.62502773462238	1.00285805880625	0.991445358473341	1.01440213272196
Activated &amp; secreting CD4 regulatory T cell %CD4 regulatory T cell	Periodontitis	Inverse variance weighted	35	0.00809119669701304	0.00469731925883209	0.0849765062816056	1.0081240188929	0.998885072943234	1.01744841823913				30.4347157401654	34	0.643109292944791
Activated &amp; secreting CD4 regulatory T cell %CD4 regulatory T cell	Periodontitis	Simple mode	35	0.0129836842533202	0.0163184057920536	0.431757505673581	1.01306833825859	0.981178978504511	1.04599413610175
Activated &amp; secreting CD4 regulatory T cell %CD4 regulatory T cell	Periodontitis	Weighted mode	35	0.00507959517485884	0.00527458010006076	0.34233065766736	1.00509251819039	0.994755220316304	1.01553723920251
Activated &amp; secreting CD4 regulatory T cell %CD4+ T cell	Periodontitis	MR Egger	24	0.0061454589255415	0.0111289066747699	0.586373403721212	1.006164381	0.984454893946713	1.02835261200693	0.00472235472149828	0.00907794743900892	0.608119404840855	14.3839484673424	22	0.887293880623146
Activated &amp; secreting CD4 regulatory T cell %CD4+ T cell	Periodontitis	Weighted median	24	0.00158187566104428	0.0140371387593399	0.910274607238505	1.00158312748634	0.974402402599792	1.02952205227406
Activated &amp; secreting CD4 regulatory T cell %CD4+ T cell	Periodontitis	Inverse variance weighted	24	0.00908176316543143	0.00959122014242931	0.343698408724853	1.00912312750207	0.990330029461972	1.02827285466927				14.6545572481337	23	0.906585519968439
Activated &amp; secreting CD4 regulatory T cell %CD4+ T cell	Periodontitis	Simple mode	24	0.0175541567534873	0.0218584955409674	0.430148973318842	1.01770913648117	0.975028581059447	1.062257975404
Activated &amp; secreting CD4 regulatory T cell %CD4+ T cell	Periodontitis	Weighted mode	24	0.00363201112117673	0.0111218538569036	0.746949851045394	1.00363861486611	0.981997199525902	1.02575696726698
CD25++ CD4+ T cell Absolute Count	Periodontitis	MR Egger	20	-0.00962411801713661	0.0308905807410607	0.758958324536154	0.990422045593292	0.932235646866554	1.05224020524675	-0.00126827567139668	0.014195250240485	0.929794292224844	19.1001201403769	18	0.385682597879867
CD25++ CD4+ T cell Absolute Count	Periodontitis	Weighted median	20	-0.00875613693189414	0.0321958311603858	0.785648985951472	0.991282086390851	0.930661210892911	1.05585164966381
CD25++ CD4+ T cell Absolute Count	Periodontitis	Inverse variance weighted	20	-0.0114226358823623	0.022811088487889	0.616547593137671	0.988642354732808	0.945413983802576	1.03384731167223				19.108590557773	19	0.449890015638192
CD25++ CD4+ T cell Absolute Count	Periodontitis	Simple mode	20	-0.0540252978866955	0.0630981744953862	0.402551126173295	0.947408138774884	0.837195452771131	1.07212978575777
CD25++ CD4+ T cell Absolute Count	Periodontitis	Weighted mode	20	-0.0163482909052843	0.0267891843859688	0.548921920875581	0.983784617143686	0.933461936098679	1.03682018034235
CD25++ CD4+ T cell %CD4+ T cell	Periodontitis	MR Egger	20	-0.0169338098885266	0.0437853687788896	0.703478432202828	0.983208761178678	0.902349706627727	1.07131355056486	-0.000719393290383213	0.0121225531438942	0.953332494442873	20.6363118094343	18	0.298156928756578
CD25++ CD4+ T cell %CD4+ T cell	Periodontitis	Weighted median	20	-0.0437028099670286	0.0398749981411747	0.273080837704333	0.95723839691541	0.885274239952038	1.03505253759426
CD25++ CD4+ T cell %CD4+ T cell	Periodontitis	Inverse variance weighted	20	-0.0187655694010484	0.0302291434239852	0.534746087645231	0.981409407672166	0.924950838442285	1.04131418172397				20.6403492314673	19	0.357009234568231
CD25++ CD4+ T cell %CD4+ T cell	Periodontitis	Simple mode	20	-0.0520929092178812	0.0699630021389205	0.465637359804239	0.949240669537594	0.8276040881063	1.08875470971386
CD25++ CD4+ T cell %CD4+ T cell	Periodontitis	Weighted mode	20	-0.0551518081311755	0.0382128188522006	0.165227270047605	0.946341474717646	0.878052464056544	1.01994154498848
CD25++ CD4+ T cell %T cell	Periodontitis	MR Egger	14	0.0131194851106044	0.0389760869140336	0.742229266885684	1.01320592314928	0.938686571427726	1.09364113001356	0.0043436463358007	0.0134215091248217	0.751786372825319	9.3023708579387	12	0.676909936769974
CD25++ CD4+ T cell %T cell	Periodontitis	Weighted median	14	0.0172673937766656	0.0404814825751576	0.669706809638067	1.01741733702029	0.939811165118485	1.10143194302119
CD25++ CD4+ T cell %T cell	Periodontitis	Inverse variance weighted	14	0.0212357654543551	0.0298361744535183	0.476622333791504	1.02146284890325	0.963441859012621	1.0829780146348				9.40710932483631	13	0.741548591455082
CD25++ CD4+ T cell %T cell	Periodontitis	Simple mode	14	0.0420191718428178	0.0616706638606067	0.507607904615562	1.04291447315145	0.924173615595995	1.17691154557289
CD25++ CD4+ T cell %T cell	Periodontitis	Weighted mode	14	0.00704861673885926	0.0425742317982217	0.871049686945643	1.00707351670689	0.926448446963574	1.09471506091505
CD25++ CD45RA+ CD4 not regulatory T cell Absolute Count	Periodontitis	MR Egger	21	0.0271804729969887	0.0355467632592915	0.453878870975901	1.02755323164181	0.958398915695346	1.10169745245535	-0.0115614572488762	0.014805250159641	0.444481227519077	17.9873297096772	19	0.523284781241512
CD25++ CD45RA+ CD4 not regulatory T cell Absolute Count	Periodontitis	Weighted median	21	0.0231446924305097	0.0346178335845345	0.503765254233478	1.0234146091819	0.956278336446529	1.0952642367482
CD25++ CD45RA+ CD4 not regulatory T cell Absolute Count	Periodontitis	Inverse variance weighted	21	0.00668581322609866	0.0239745884533145	0.780343960057511	1.00670821316813	0.960497038428764	1.05514268749651				18.5971384649118	20	0.548133854656915
[truncated: 3,072 more rows]

## Sheet: S5
Table S5: Complete Results for Periodontitis as Exposure, Immunophenotypes as Outcome
[truncated: 3,658 more rows]

[truncated: 2 more sheets: S6, S7]
